# Supplementary material for: Multi-omics analysis of uterine fluid extracellular vesicles reveals a resemblance with endometrial tissue across the menstrual cycle: biological and translational insights
Source: Hum Reprod Open. 2025 Feb 24;2025(2):hoaf010. doi: 10.1093/hropen/hoaf010 (PMC11904304; doi:10.1093/hropen/hoaf010)
Supplement: hoaf010_Supplementary_Data [file hoaf010_supplementary_data.zip]

Archive with 4 entries (4 files):
- Supplementary Figure S1.jpg
- Supplementary Figure S2.jpg
- Supplementary Figure S3.jpg
- Supplementary Tables.xlsx
