# Supplementary material for: Multi-omics analysis of uterine fluid extracellular vesicles reveals a resemblance with endometrial tissue across the menstrual cycle: biological and translational insights
Source: Hum Reprod Open. 2025 Feb 24;2025(2):hoaf010. doi: 10.1093/hropen/hoaf010 (PMC11904304; doi:10.1093/hropen/hoaf010)
Supplement: hoaf010_Supplementary_Data [file hoaf010_supplementary_data.zip › Supplementary Tables.xlsx]

## Sheet: Table 1
Supplementary Table S1. Differentially expressed genes in endometrial biopsy across the menstrual cycle
ES vs P						MS vs ES						LS vs MS
GeneID	Base mean	log2(FC)	P-value	P-adj		GeneID	Base mean	log2(FC)	P-value	P-adj		GeneID	Base mean	log2(FC)	P-value	P-adj
SULT1E1	17.1172	7.1801	0.000627319	0.022565		ATP12A	470.205	6.86189	2.43594e-08	1.44267e-06		CEACAM6	21.1888	6.5785	0.000418125	0.0180101
PLA2G4F	402.679	6.97244	1.03416e-07	3.86418e-05		SMN2	15.4599	6.73915	0.00416054	0.0262242		SERPINB3	48.3601	5.99201	1.25264e-05	0.00178353
HSD17B2	255.291	6.30091	2.41384e-11	3.9985e-08		GAST	39.787	6.71185	1.6143e-07	6.77645e-06		C1GALT1P2	16.7289	5.69809	4.65861e-06	0.000927335
GP2	114.916	5.69772	4.18037e-08	1.96252e-05		SCGB2A2	264.016	6.64864	1.22822e-13	4.45072e-11		AKR1B10	64.6236	5.51576	5.00353e-09	8.72965e-06
KCNK13	62.6496	5.69228	1.95014e-09	2.1003e-06		MT1HL1	30.5293	6.6357	8.86577e-13	2.56149e-10		DPP4	6507.04	5.49823	2.81614e-11	5.77394e-07
SCGB1D4	233.722	5.61962	6.24927e-07	0.000141257		ADGRF1	117.111	6.5778	3.17501e-10	3.61073e-08		TMEM252	506.759	5.46122	8.53689e-05	0.00616309
MYO18B	49.6645	5.50245	2.51897e-08	1.39757e-05		PLA2G2A	106.051	6.45403	7.72819e-08	3.78098e-06		U2	18.6452	5.43631	3.028e-06	0.000713599
HSD17B2-AS1	15.7574	5.37116	2.75736e-05	0.00264317		MT1H	847.536	6.43462	2.18577e-09	1.92312e-07		MMP1	35.4951	5.29634	7.11388e-05	0.00548234
SCGB1D2	1315.19	5.33022	6.97208e-15	4.25506e-11		MSLNL	36.983	6.37098	9.67294e-14	3.80355e-11		CYP24A1	436.378	5.14108	6.04518e-09	9.53418e-06
STEAP4	334.141	5.32773	5.5023e-07	0.000138002		FGB	80.4534	6.18014	2.21086e-07	8.90172e-06		PTPRN	44.7221	5.1127	0.000111891	0.00743506
DRGX	36.1484	5.17632	8.9176e-07	0.00019217		FGA	53.8867	6.06341	0.000106791	0.00144506		RPL17P22	152.072	5.06858	2.70461e-05	0.00298133
TENM2	347.706	5.14548	2.96426e-07	8.34965e-05		C4BPA	1005.75	6.05095	1.98306e-11	3.50396e-09		AOX1	3434.81	5.0555	8.46089e-10	3.16816e-06
LRP2	246.177	4.99562	3.24856e-08	1.69937e-05		MFSD4A	1411.64	5.99007	2.19984e-19	1.17581e-15		IGFBP1	134.023	5.02602	0.000134316	0.00837048
NPIPA3	41.6492	4.90979	9.64652e-07	0.000203009		C2CD4A	124.357	5.96091	3.74115e-15	2.58019e-12		SINHCAF	39.065	5.0032	5.18734e-07	0.000231209
CALB2	307.656	4.86889	3.95537e-05	0.0034089		IDO2	303.777	5.93501	2.67692e-18	9.53877e-15		EPYC	31.1904	5.00139	7.1888e-07	0.000294784
ALOX12B	107.561	4.75276	1.61333e-11	3.28206e-08		MT1M	681.473	5.93455	3.11598e-11	5.009e-09		GPX3	6947.4	4.93706	5.71507e-06	0.00110544
OPRK1	57.0579	4.72023	0.000197664	0.00980766		OPRPN	26.8478	5.87879	4.2773e-13	1.38559e-10		ANKRD55	188.392	4.76981	0.000448659	0.0188501
ADAMTS8	624.061	4.58436	1.00487e-07	3.83296e-05		CRISP3	3304.57	5.86265	1.36081e-17	4.15629e-14		IL1B	607.625	4.76953	3.35231e-09	6.87324e-06
SLC25A48	19.1129	4.33363	0.000125558	0.00731283		S100P	391.657	5.81764	2.5882e-11	4.28959e-09		GALNT14	26.437	4.74395	1.58734e-07	0.000108484
CYP26A1	25.2361	4.24467	0.000137552	0.00780057		MT1G	4935.51	5.75756	2.50662e-10	2.96086e-08		CHI3L2	172.104	4.73827	1.21677e-07	9.23982e-05
PEBP4	52.7144	3.98454	0.000244203	0.0114939		LBP	152.45	5.73585	5.19212e-07	1.81502e-05		COMP	3130.51	4.6366	0.000192738	0.0107923
SLC28A3	52.8832	3.95023	0.000273201	0.012412		TRPM8	62.3666	5.50048	1.06524e-11	2.21115e-09		NTRK2	456.426	4.60935	8.04823e-11	8.25065e-07
OLFM4	474.298	3.9269	0.000482457	0.0184797		RBP4	79.2321	5.4698	1.64963e-07	6.87508e-06		NKAIN1	31.5565	4.59838	3.85051e-06	0.000822366
DKK1	90.4793	3.90815	2.34092e-11	3.9985e-08		PAEP	2892.7	5.39168	3.46449e-09	2.83796e-07		INHBA	25.0227	4.49805	3.25753e-05	0.00333946
GRIN1	61.1228	3.77482	4.0235e-06	0.000624291		GSDMC	16.8593	5.31433	1.06335e-07	4.91022e-06		SPINK1	54.2865	4.49041	0.000978392	0.0303939
BAIAP2L2	165.647	3.70809	2.62068e-11	3.9985e-08		SLC15A1	1363.09	5.30904	1.48767e-08	9.63827e-07		VAT1L	44.3604	4.47156	6.80427e-08	5.58032e-05
ZBTB16	595.036	3.63176	2.48384e-07	7.33495e-05		PROK1	147.105	5.16081	1.41559e-14	7.76036e-12		CXCL8	84.116	4.28985	2.70038e-06	0.000682291
LHFPL3	33.5057	3.59464	4.96134e-05	0.0040056		COMP	116.204	5.14365	3.88078e-08	2.14951e-06		DOK5	75.478	4.23743	9.27132e-10	3.16816e-06
SEZ6L	42.0257	3.46688	2.90939e-06	0.000484254		IYD	25.9392	5.12614	1.43531e-15	1.18026e-12		SPX	26.9727	4.17507	7.01638e-10	3.16816e-06
SCARA5	76.511	3.44578	2.51575e-08	1.39757e-05		HAP1	849.659	5.08162	3.81355e-08	2.12327e-06		CYSLTR2	15.0032	4.14692	3.19661e-06	0.000736405
OR1J4	20.2645	3.41921	3.56171e-08	1.81143e-05		STC1	3997.81	5.06452	1.49348e-08	9.64673e-07		CRYGN	31.7245	4.11419	1.75431e-06	0.000521283
MEDAG	49.3221	3.4106	9.82909e-05	0.00629234		B3GNT3	38.8336	4.94163	1.43633e-11	2.73189e-09		GSG1L	60.928	4.11192	0.000503529	0.0200246
PKHD1L1	14968.3	3.39895	1.39911e-07	4.6575e-05		MYOCD	226.118	4.90591	5.51663e-21	1.17945e-16		INTS3	53.1443	4.07044	0.000145268	0.00868458
CORIN	96.8129	3.31296	6.4226e-15	4.25506e-11		ATG9B	112.958	4.85319	1.24107e-12	3.44597e-10		KCNK3	23.3936	4.02777	0.000255093	0.0130754
SLC15A2	2379.09	3.2932	8.706e-08	3.46518e-05		CP	9158.92	4.82664	1.20264e-12	3.38323e-10		SLC6A2	26.1341	3.81885	6.35496e-06	0.00118394
NPR3	246.142	3.20743	5.58638e-07	0.000138218		GLYATL3	68.4417	4.82438	3.75287e-09	3.01641e-07		P4HA3	50.8571	3.71367	1.81531e-07	0.000120062
DCDC2C	18.2325	3.18691	0.000684694	0.0240155		KRT80	113.738	4.79492	4.04969e-19	1.73165e-15		PAEP	42422	3.70576	0.0019294	0.0448002
SMIM24	36.1347	3.17851	8.73806e-05	0.00590057		GAL	231.557	4.75434	1.11962e-11	2.30168e-09		CCL21	148.455	3.64059	0.000746546	0.0258119
PCSK6	613.565	3.14746	1.83476e-06	0.000346316		MMP10	74.5842	4.74126	1.07548e-09	1.02195e-07		HAVCR1	347.669	3.60859	3.84324e-05	0.00369904
SERPINA4	72.5682	3.13694	6.85991e-15	4.25506e-11		SDCBP2	257.5	4.70911	9.19164e-16	8.9326e-13		DRP2	103.416	3.57226	8.19768e-06	0.00140064
PHACTR3	23.5316	3.11445	4.07099e-05	0.00341907		IRX3	190.489	4.68089	9.53792e-08	4.52152e-06		ALPK2	110.001	3.54257	9.17889e-06	0.00151645
ADAMTS20	65.1101	3.06468	1.77221e-06	0.000341552		STAC2	30.3217	4.63491	1.25946e-11	2.44792e-09		TNFAIP6	38.4007	3.4972	2.73474e-06	0.000682291
ANKRD35	992.595	3.02164	1.3478e-07	4.6575e-05		MLIP	28.3455	4.55024	3.83957e-09	3.07453e-07		FILIP1	127.811	3.48621	6.48561e-08	5.54061e-05
KCNG1	127.485	2.97736	6.98505e-10	7.99308e-07		HPSE	779.402	4.54404	2.27914e-11	3.96163e-09		PKHD1	322.778	3.46413	2.5951e-08	2.95597e-05
PPP1R1B	74.7439	2.90008	8.02332e-11	1.12999e-07		SLC37A2	1307.87	4.54372	5.99226e-17	1.42349e-13		MUC16	95331.3	3.45363	8.55557e-07	0.000328917
ACP3	399.864	2.89124	5.34159e-06	0.000752301		DEFB1	800.047	4.54159	7.08419e-12	1.57771e-09		GRIN2B	42.6402	3.4011	1.29247e-05	0.00180268
SLC5A9	166.254	2.87604	5.37021e-07	0.00013656		CXCL14	344.815	4.45917	1.26385e-07	5.62941e-06		HEMGN	25.207	3.37082	2.14417e-05	0.00258599
SULT2B1	36.6048	2.83131	3.24324e-05	0.00292748		KCNH5	36.1625	4.43779	7.33742e-05	0.001065		RSPO3	88.8309	3.32983	9.76592e-07	0.000355935
FGL1	156.637	2.78216	1.2327e-08	9.0278e-06		TMPRSS13	223.54	4.41297	1.65468e-10	2.03316e-08		MLPH	1360.98	3.27804	2.53765e-10	1.73431e-06
LRRC31	41.6021	2.77702	0.000508171	0.0191837		MTNR1A	28.4365	4.41111	1.19641e-07	5.43085e-06		MIR4260	26.7022	3.27787	0.00192561	0.0447694
SLC26A4	172.776	2.74714	6.09538e-05	0.00470887		MT1E	2302.6	4.38318	1.4016e-11	2.69965e-09		GOLGA6L6	20.9523	3.2661	0.0020075	0.0458198
CA4	94.9889	2.7421	4.06845e-09	3.72447e-06		CXCL13	314.004	4.3293	1.9704e-06	5.35775e-05		KCNK2	32.0222	3.24855	6.21512e-05	0.00501687
SLC5A1	57.6019	2.71587	1.29731e-05	0.0014753		ODAM	127.455	4.31728	1.3257e-09	1.22699e-07		G0S2	248.267	3.24727	8.79718e-06	0.00147843
LINC03026	16.4242	2.70962	0.000724299	0.0251159		ENSG00000241889	186.493	4.3142	7.89801e-10	7.89063e-08		ST6GALNAC5	45.8845	3.24422	4.57356e-06	0.000927335
ALDH1A3	245.974	2.69839	3.35044e-06	0.000542861		GABRA2	62.9297	4.3101	1.90314e-07	7.7651e-06		SLCO4C1	68.7391	3.21669	5.8131e-05	0.00480588
ENPP3	1868.32	2.68755	1.87987e-06	0.000349541		MT1X	1214.98	4.28624	5.9919e-14	2.72179e-11		HBB	17450.5	3.18554	1.65143e-05	0.00210306
CKB	3613.13	2.66012	2.80095e-07	8.14009e-05		SYT10	39.2045	4.26543	7.57472e-06	0.000167301		ARSL	920.936	3.18243	7.62777e-09	1.04261e-05
NALF2	91.5197	2.65365	6.34065e-06	0.00085361		ARG2	634.742	4.24831	1.27244e-15	1.14074e-12		WNT7B	17.1849	3.13839	7.35149e-05	0.00556062
ZG16B	19.6389	2.6385	4.95222e-06	0.000737157		SLCO4A1	130.862	4.22816	2.24818e-16	3.07497e-13		HLA-B	2010.46	3.13187	0.00174336	0.0426541
AZGP1	15.8323	2.63539	1.57847e-05	0.00171007		CYP26A1	525.008	4.21788	8.36476e-06	0.000181048		LIPH	49.1141	3.12279	2.9979e-05	0.00320135
C9orf152	296.122	2.61903	8.13358e-08	3.30928e-05		MT1F	2465.85	4.20788	3.65657e-13	1.24091e-10		PLG	64.9728	3.10107	1.4003e-06	0.000448599
TMEM196	50.2777	2.61688	0.000629827	0.0226108		NPIPA2	19.0703	4.19559	2.22981e-05	0.000402987		MLC1	20.8855	3.10066	0.000100081	0.00691241
IL20RA	569.932	2.58205	5.20693e-06	0.000744795		LINC01320	30.0775	4.1928	1.25781e-07	5.61419e-06		TGFB2	617.481	3.074	4.64502e-07	0.000218011
PAK5	68.8179	2.57276	6.16004e-07	0.00014098		HAL	1179.69	4.18793	1.0073e-10	1.35447e-08		BMPER	238.677	3.06877	3.54046e-06	0.000789023
DMRTA1	57.6444	2.56251	1.96841e-07	6.21372e-05		DNER	130.414	4.18723	7.85749e-09	5.58117e-07		FCGR3B	91.5105	3.05237	6.11783e-05	0.00496857
LRP4	4087.43	2.53469	2.78566e-05	0.00265639		B4GALNT2	42.3364	4.13462	1.65672e-06	4.66911e-05		GAS1	265.776	3.03684	1.3334e-08	1.70867e-05
CTAGE9	238.914	2.53353	5.11446e-05	0.00408911		C2CD4B	56.2555	4.12732	6.12572e-15	3.74194e-12		EFEMP1	5786.62	3.01501	1.97229e-07	0.000126368
RBFOX2	69.6458	2.51146	0.000311291	0.0135701		SPP1	3107.78	4.12305	4.9782e-15	3.219e-12		CYP3A5	995.717	3.00266	6.87311e-06	0.00124565
CAPN6	582.415	2.49022	9.06657e-05	0.00598335		DEPP1	778.21	4.10222	3.20261e-10	3.62285e-08		LCN2	247.52	2.99131	0.000177011	0.010166
SCUBE1	57.0149	2.44271	0.000172347	0.00901573		CYP4B1	489.325	4.09985	1.45649e-11	2.73189e-09		RASGRF1	26.6512	2.91107	0.00036567	0.0164055
PPP1R3G	16.4649	2.43476	0.000248541	0.0116085		CRISP2	76.4237	4.03119	9.78462e-14	3.80355e-11		MBOAT4	86.0463	2.88604	0.000575912	0.0217457
PLCL1	850.35	2.39668	1.6311e-05	0.0017567		SERPINB9	1086.79	4.01466	5.86695e-09	4.34032e-07		TREM1	37.4116	2.87925	0.00107739	0.0325328
CCN3	236.506	2.39593	5.43907e-06	0.000760183		IRX5	18.1328	3.99312	9.23353e-06	0.000193163		SEC14L6	65.1662	2.87716	3.78359e-07	0.000194385
PCDH15	21.7196	2.31385	0.000832683	0.0273218		ENPP3	30775.7	3.98273	1.50524e-11	2.77432e-09		CYP2C9	391.774	2.87498	7.09907e-05	0.00548234
CD36	733.677	2.30955	0.000401084	0.0163445		CHP2	44.7021	3.94637	4.65838e-07	1.66549e-05		ZNF385B	21.9859	2.8745	1.31315e-05	0.00180822
ANKRD20A7P	25.598	2.28681	4.0318e-07	0.000105455		MAOA	6232.45	3.94556	3.07654e-15	2.19255e-12		CSF3R	561.422	2.8713	1.14362e-05	0.00171061
KCNB1	47.6417	2.27256	2.40484e-05	0.00236722		HABP2	141.018	3.91156	2.10574e-05	0.000384465		KRT17	243.348	2.8607	0.0010722	0.0324238
CHODL	21.4076	2.27044	0.000932499	0.0294873		BRINP1	858.169	3.85134	4.25765e-08	2.29291e-06		PDE1C	35.6449	2.84634	0.000145397	0.00868458
RYR3	313.466	2.23963	4.30635e-05	0.00360023		SLC30A2	1508.42	3.84893	1.78894e-05	0.000337876		PHLDB2	575.874	2.84115	6.51631e-09	9.54313e-06
GJB1	439.366	2.23472	7.33596e-06	0.000952582		TMEM154	446.118	3.84524	7.96203e-11	1.1126e-08		TOX3	85.5626	2.75616	3.28371e-05	0.00334954
BVES	99.0978	2.23043	0.000135823	0.0077712		ROS1	634.807	3.84438	1.59294e-08	1.01663e-06		KCND2	278.971	2.7547	2.03783e-05	0.00247228
SGK1	2360.87	2.22399	7.43156e-05	0.00530277		SLC39A14	4912.93	3.8288	1.65917e-11	3.03189e-09		ACKR1	111.965	2.74301	0.000315799	0.0148847
ATP6V1C2	565.674	2.21819	7.88266e-07	0.000173884		PTPRR	211.856	3.81628	1.83196e-08	1.13911e-06		AJAP1	31.4053	2.73297	6.80818e-05	0.00530753
ABCA12	180.011	2.16937	0.000973748	0.0304238		CYP4Z2P	33.4319	3.78361	5.8253e-10	6.16559e-08		LPA	34.2552	2.72728	3.0759e-05	0.00323068
CYP4B1	28.0432	2.16889	0.00172119	0.0444474		CHI3L1	107.238	3.75783	2.25628e-07	9.03357e-06		TNN	34.9114	2.69867	0.000217629	0.0118671
HGD	2045.61	2.14885	0.000603196	0.0220437		RIMKLB	5352.06	3.75098	7.46924e-12	1.62951e-09		NID2	1379.21	2.69612	3.26324e-06	0.000743402
OR1J1	15.5785	2.1464	0.000424546	0.0169809		SCEL	34.7566	3.74038	2.24148e-06	5.96796e-05		LRRC15	15.474	2.68018	0.00071141	0.025105
TSC22D3	472.763	2.14385	7.33148e-07	0.000163698		CD55	4590.69	3.73891	2.36585e-11	4.04655e-09		C1QTNF6	68.3406	2.67411	1.79354e-05	0.00224699
TRH	79.8393	2.14266	8.05387e-05	0.00558554		FCRL2	17.7664	3.72518	4.27967e-06	0.000103623		GNLY	4189.95	2.67397	1.23622e-06	0.000402322
ITGBL1	90.1167	2.12864	1.15893e-05	0.00136018		FETUB	23.6819	3.70116	1.21911e-07	5.48727e-06		PROM1	1122.72	2.6708	1.63798e-06	0.000493875
RASD1	779.551	2.09462	2.13644e-07	6.41247e-05		OR2A4	801.443	3.65188	3.46342e-07	1.28111e-05		S100A9	98.6956	2.64005	0.000270023	0.0135524
INSYN1	43.9443	2.07903	5.85452e-07	0.000139208		PDK4	1389.8	3.65137	6.54296e-13	1.97026e-10		AMZ1	55.7677	2.63451	4.32069e-05	0.00400847
IDH1	4658.98	2.04644	0.000543603	0.0201883		TGM5	28.5518	3.64758	1.08202e-14	6.42602e-12		BCL2A1	62.4339	2.63332	0.000106937	0.00718861
ERMN	57.0361	2.04483	0.001829	0.0458727		A2ML1	448.959	3.64	2.12853e-10	2.56091e-08		SNCA	206.052	2.61576	1.74098e-09	5.09934e-06
ACSM3	546.328	2.02323	0.000101603	0.00643683		CPP	101.958	3.59462	1.24101e-09	1.16372e-07		TIMP3	12703.7	2.61268	0.000338665	0.0156388
HIF3A	30.6914	2.02154	0.000147958	0.00811069		SLC5A1	744.069	3.58479	1.11504e-08	7.49673e-07		MUC5AC	43.23	2.61251	1.15906e-05	0.00171061
PDE6A	36.8471	2.00671	0.00083582	0.0273757		APOL1	2023.38	3.55301	1.42346e-16	2.94146e-13		MAL	38.2408	2.61055	0.00184734	0.0438643
RHOU	983.165	2.00417	7.24163e-08	3.08342e-05		SDHCP4	67.3638	3.54805	2.45753e-06	6.48667e-05		PCDH17	873.535	2.61014	8.66289e-07	0.000328917
MMP26	934.551	2.00026	0.000202518	0.00991418		LINGO4	28.5124	3.52496	2.34121e-09	2.03476e-07		REN	103.861	2.60607	0.000471238	0.0193623
TFPI2	779.305	1.99097	0.000390041	0.0160478		LAMB3	765.743	3.43641	6.06039e-11	8.80113e-09		CLEC5A	16.4855	2.60587	0.000223655	0.0120357
NOSTRIN	100.237	1.94668	1.72327e-05	0.00184511		PCARE	28.3521	3.43212	2.23032e-07	8.95992e-06		LUM	12048.3	2.60242	6.59099e-07	0.000275786
HMGN2P15	104.075	1.9348	0.000454719	0.0178275		SLC25A48	238.204	3.42865	0.000284873	0.0032022		CCL20	30.2279	2.59375	0.00113564	0.033263
RASGEF1B	354.692	1.93219	7.36978e-05	0.00530277		CDH16	196.144	3.42061	5.5087e-07	1.90576e-05		CXCR1	26.8447	2.56511	0.000672664	0.0241988
TMEM101	951.118	1.91287	2.20457e-08	1.36653e-05		CLDN4	330.458	3.40404	1.03702e-13	3.91e-11		PAPSS2	2052.58	2.54791	2.10195e-07	0.000130595
ALDH3B2	222.999	1.91068	0.000460719	0.0180024		RIMKLBP1	667.45	3.39843	7.05114e-10	7.25573e-08		ENSG00000271034	46.163	2.53037	0.000312553	0.0147656
THEM4	487.563	1.91033	0.00138653	0.0388164		ABCC8	3800.47	3.37687	5.22447e-14	2.4822e-11		GPR176	62.1032	2.52911	3.72312e-07	0.000194385
ANKFN1	395.675	1.89215	2.06838e-07	6.31166e-05		XACT	30.496	3.37338	0.000111001	0.00149259		SLC1A1	9020.44	2.51821	0.00173649	0.0425368
SYT2	122.814	1.88809	8.56139e-05	0.00580557		IP6K3	73.7674	3.35408	2.92709e-10	3.36458e-08		RGPD5	161.593	2.49332	0.00194201	0.0449403
NAGS	303.333	1.8699	2.13253e-05	0.00215715		POU5F1	36.8824	3.3438	0.00636015	0.0363875		S100A8	69.9069	2.4918	0.00101719	0.0313617
GNG11	79.8565	1.86144	1.79779e-06	0.000342872		NCMAP	44.5258	3.31325	0.00157186	0.0122205		CATSPER1	32.4402	2.48972	3.60299e-06	0.000794323
TFCP2L1	671.426	1.85352	9.61966e-07	0.000203009		UPK1B	2383.85	3.30924	2.85809e-06	7.37103e-05		STAP1	24.0041	2.48143	6.21849e-06	0.0011697
MTCL1	738.339	1.85134	0.000177399	0.00915731		DSC2	1335.89	3.29462	1.92268e-13	6.85116e-11		C5AR2	24.2898	2.46686	2.99247e-06	0.000713599
RAMP2-AS1	55.3321	1.84853	0.000238368	0.0113764		GPX3	225.903	3.28848	3.81607e-07	1.40185e-05		FPR1	50.2836	2.45596	7.13937e-05	0.00548234
ATP2B2	178.453	1.83098	0.00095703	0.030107		CTAGE9	2499.37	3.28841	9.41235e-08	4.47274e-06		MFAP4	129.065	2.43921	3.42784e-06	0.000772319
CILP	419.8	1.83056	0.00103664	0.0316787		SLC6A12	108.259	3.28194	5.38867e-09	4.08545e-07		PTGIS	67.6806	2.43791	2.71456e-06	0.000682291
ABCG1	605.27	1.82519	0.000151801	0.0081745		MT2A	1939.15	3.24281	3.42042e-10	3.82872e-08		CNN1	98.4676	2.42883	5.28031e-05	0.00449697
TOX2	65.0398	1.81872	0.000449414	0.0176953		MAB21L3	53.6042	3.22487	9.99798e-07	3.06444e-05		RAMP3	42.558	2.40834	0.000528359	0.0203547
SYBU	209.666	1.81451	0.000147772	0.00811069		FAM110C	141.337	3.22272	9.04003e-12	1.91362e-09		CXCR2	22.2381	2.3957	0.0012624	0.0354561
PPP1R14A	79.882	1.80283	0.000197245	0.00980766		COL17A1	686.592	3.21358	2.20668e-11	3.86712e-09		PPARGC1A	594.696	2.39067	0.00042746	0.0182886
RNF125	19.6959	1.79852	0.00118136	0.0344968		CDA	119.3	3.204	5.87877e-07	2.0046e-05		DYSF	6975.21	2.38038	1.44799e-05	0.00189527
SERPINA5	1093.57	1.79785	4.51641e-05	0.00370812		TMEM45B	126.801	3.19901	1.57939e-16	2.94146e-13		THBS1	4702	2.36864	1.36164e-07	9.6268e-05
SCGB2A1	1033.9	1.79451	0.000281406	0.0125665		GALNT15	48.7396	3.19655	2.49286e-07	9.81536e-06		TNFRSF8	21.0087	2.36771	0.000141674	0.00862344
HEY1	139.852	1.78237	1.13609e-10	1.38671e-07		LHFPL3	352.339	3.1946	3.67561e-06	9.18349e-05		PLD1	616.038	2.36697	1.31689e-07	9.6268e-05
ALDH1L1	239.595	1.78024	0.00181909	0.0457497		ATOH8	200.332	3.19167	6.86677e-14	2.85537e-11		CNTNAP3P2	27.8785	2.36305	0.000141187	0.00862344
JAZF1	628.632	1.76337	0.000169474	0.00889085		TRPM6	7614.64	3.18564	0.000882356	0.00779214		GZMA	1238.66	2.35831	9.31928e-06	0.00151645
NOG	29.2413	1.7533	0.000493076	0.0186523		HMGCS2	44.6619	3.18382	0.000326903	0.00355322		IGFBP6	806.056	2.35224	0.00144216	0.0384157
MASP1	1811.55	1.74408	0.000135209	0.00776034		TRPC4	310.714	3.17621	1.3878e-08	9.07372e-07		KLRC3	59.4265	2.33283	4.27922e-07	0.000213992
TM4SF1	727.887	1.73894	0.000650835	0.0231136		CLDN1	521.034	3.14661	7.5167e-09	5.3569e-07		SIGLEC9	63.5335	2.32346	3.38488e-08	3.65264e-05
ITGB8	2946.26	1.7296	0.00134035	0.0379297		CHODL	198.877	3.14633	4.20247e-08	2.26891e-06		ADGRG3	103.357	2.3209	1.4125e-05	0.00186841
CYP2J2	290.514	1.71726	0.000397641	0.0162872		LYPD3	138.211	3.14341	0.00103216	0.00880592		RSPO1	34.2605	2.31717	4.63068e-06	0.000927335
SPDEF	537.385	1.68716	8.12787e-06	0.00103342		MFAP5	82.7455	3.14307	1.46924e-06	4.21643e-05		IGFBP3	3073.35	2.31111	1.32289e-05	0.00180822
WNK4	284.583	1.6852	6.20777e-09	5.16627e-06		ANG	159.261	3.13151	2.30896e-08	1.37893e-06		ASTN1	34.9842	2.3009	4.39779e-07	0.000214685
PKD1L2	2552.17	1.66118	0.000930137	0.0294635		FXYD4	64.1602	3.11465	1.19871e-06	3.55524e-05		GNG4	104.442	2.29972	0.000322538	0.0150982
KLF15	55.279	1.64927	0.000110134	0.00677685		ISG20	423.784	3.1086	1.28053e-15	1.14074e-12		PPP1R14C	90.4856	2.29572	0.00058216	0.0218608
CCDC102B	98.8919	1.64058	7.98217e-06	0.001022		UCA1	82.3251	3.09733	4.77213e-08	2.54434e-06		CNGB3	31.6752	2.28559	0.000191801	0.0107923
CREB3L1	1713.46	1.62765	0.000288233	0.0127779		ENTPD3	1354.89	3.07536	2.34793e-11	4.04655e-09		AQP9	36.2251	2.27221	0.0011879	0.0341115
PRKX	1099.32	1.61909	0.000146915	0.00811069		CAPN8	67.5701	3.07504	2.05206e-09	1.82046e-07		DHRS3	2089.4	2.27115	0.000269933	0.0135524
FAM83E	93.6623	1.61201	0.000454083	0.0178275		IL1RN	75.6595	3.06668	3.46287e-06	8.71015e-05		ITGAD	663.542	2.26639	7.93763e-06	0.00136761
TCEA3	659.982	1.59537	3.85726e-06	0.000603611		PTGS1	3118.01	3.05006	1.45667e-11	2.73189e-09		ITGB3	108.664	2.25906	0.000145068	0.00868458
SNAI2	1183.84	1.59144	0.000406872	0.016481		IDO1	1233.07	3.03775	4.58145e-12	1.07639e-09		MNDA	49.5804	2.2532	0.000147638	0.00875311
CSRP2	273.574	1.56852	0.000382086	0.0158631		KRT7	854.689	3.03604	7.4127e-20	5.28279e-16		PTPRN2	147.543	2.25282	8.41039e-05	0.00609323
PRR15L	44.1896	1.5668	0.00170468	0.0440833		GBP2	5194.77	3.02566	6.77456e-14	2.85537e-11		NNMT	320.48	2.2508	0.0021191	0.0472261
SEC14L1	2099.6	1.55127	4.83412e-08	2.17947e-05		SLC1A1	1406.8	3.02049	8.94114e-07	2.79068e-05		PROX1	52.5094	2.24951	5.08759e-05	0.00437065
GGTA1	144.861	1.54425	5.13593e-06	0.000741943		SCUBE1	500.571	3.0158	1.34758e-07	5.92822e-06		MMRN1	587.838	2.24435	3.16063e-06	0.000736392
IRS2	447.284	1.54236	5.69656e-07	0.000138461		MUC15	202.428	3.0049	8.67261e-07	2.72677e-05		KLRC1	412.195	2.24038	4.28699e-05	0.00400457
GRHL1	151.716	1.54075	0.00178833	0.0454127		FKBP5	3580.5	2.99629	1.52964e-08	9.82095e-07		PDPN	365.289	2.20899	3.84633e-06	0.000822366
DDIT4	171.524	1.52686	6.51032e-05	0.00489685		C15orf48	248.308	2.97646	9.88502e-08	4.62455e-06		MSC-AS1	15.8366	2.17546	0.000130885	0.00818148
ENTPD2	101.917	1.52537	0.000487085	0.0185406		TCN1	276.811	2.97045	8.71863e-06	0.000185292		SGIP1	256.443	2.16813	1.10867e-06	0.000382314
ST6GALNAC1	1134.93	1.52092	0.000706937	0.0246539		NTRK1	97.6218	2.97035	4.56839e-08	2.45388e-06		GADD45A	738.336	2.16736	0.000301498	0.0145108
PAPSS1	4203.68	1.51806	2.22909e-05	0.00224244		CXCL1	26.3793	2.96329	1.1605e-07	5.27904e-06		ANKS1B	115.99	2.16638	9.47785e-07	0.000353317
CAPN12	33.5548	1.50186	0.000437645	0.0173438		DKK1	830.507	2.95834	1.85627e-08	1.14703e-06		AK5	47.4679	2.15282	0.00122955	0.0347718
LYVE1	34.9697	1.48781	0.00117624	0.0344573		TMC5	485.932	2.95376	6.45812e-08	3.24881e-06		TBXAS1	588.136	2.14944	5.43714e-06	0.00106169
CES4A	93.0135	1.48639	8.51351e-05	0.00579457		SLC26A2	12804	2.9451	4.27527e-11	6.5612e-09		SLC4A1	27.5726	2.14768	4.98861e-05	0.00433636
DENND2C	296.444	1.48593	0.000149168	0.00815165		RAB27B	84.7054	2.94212	7.40565e-09	5.29541e-07		ADGRF4	17.8696	2.14666	0.000505903	0.0200246
SHISA6	448.813	1.48558	0.000146814	0.00811069		SGSM1	186.064	2.93702	2.47507e-07	9.78132e-06		LGI2	33.973	2.14657	0.00065562	0.0237915
ECI2	829.256	1.48315	9.63869e-06	0.00118591		AQP3	720.865	2.93432	8.54114e-06	0.000183159		PDZK1IP1	177.876	2.14045	0.000357881	0.0161795
TIPARP	919.655	1.47182	0.000182534	0.00930922		SLC24A4	88.0077	2.93005	8.07435e-05	0.00114933		CCDC198	43.1527	2.12894	0.000871102	0.0281707
ACSM1	60.9622	1.46889	0.000238681	0.0113764		CYP2C9	48.9182	2.92755	1.09818e-07	5.03842e-06		ATP2C2	1172.65	2.11876	0.00013841	0.008522
SLC2A8	263.895	1.46765	2.72739e-05	0.0026282		ATP13A4	459.53	2.91085	3.35929e-08	1.91524e-06		HTR1D	76.1299	2.10385	0.00176431	0.0429617
EMILIN3	224.991	1.45893	5.14647e-06	0.000741943		DLGAP1	1331.47	2.89845	7.89591e-10	7.89063e-08		CPXM2	46.1219	2.09735	0.00138858	0.0379094
ENSG00000213514	24.1572	1.4577	1.36441e-05	0.001514		GCNT4	327.48	2.88721	4.83668e-13	1.54341e-10		SBSN	38.4753	2.09664	0.000943511	0.0297155
PARM1	1289.07	1.45522	0.000657185	0.0232735		TSPAN8	37.4451	2.88549	9.10371e-05	0.00126938		AIF1L	253.101	2.08967	1.86144e-06	0.000537538
SAT1	3392.46	1.43815	4.05462e-05	0.00341907		GRAMD1C	976.861	2.86256	1.72165e-09	1.54012e-07		NCAM2	193.411	2.0875	0.000347721	0.0159137
FAM234B	297.875	1.43694	0.000385308	0.0159607		INSRR	89.7837	2.8608	3.83272e-11	5.93795e-09		CTSW	939.568	2.08632	2.52809e-05	0.00286865
DCST2	49.1591	1.43507	0.000714077	0.0248481		ASTL	51.8262	2.83523	2.2699e-05	0.000408162		TRPA1	20.1953	2.0836	0.000100892	0.00691839
CEACAM1	1017.71	1.4265	0.00110297	0.0329566		ERRFI1	5338.03	2.83026	2.77242e-14	1.41129e-11		SEMA3E	198.145	2.04342	0.000260486	0.0132197
GCM2	33.0503	1.41394	5.84515e-06	0.000804653		RLIMP1	152.3	2.82364	2.59074e-06	6.77967e-05		TRDC	295.215	2.03591	7.78663e-05	0.0057844
TEX56P	32.759	1.41355	0.00146099	0.0398303		SLC12A3	69.3079	2.81798	3.64117e-08	2.03259e-06		RUBCNL	419.275	2.03324	3.58195e-05	0.00356508
PDZD2	1159.54	1.40129	6.87342e-05	0.00507442		RASEF	982.614	2.81712	7.19208e-16	7.32222e-13		SCIN	629.9	2.03164	0.000257062	0.0131129
BAG5	802.711	1.39906	3.92254e-07	0.000104084		MT1P3	90.8335	2.81288	1.47807e-05	0.000287545		DRD2	23.4106	2.02634	0.000192182	0.0107923
MIR1915HG	20.9394	1.39509	0.000110301	0.00677685		MEGF10	387.765	2.80977	6.26739e-05	0.000933775		ASS1	3878.84	2.01955	2.15857e-05	0.00258814
ITGA10	122.057	1.39297	0.000277235	0.012546		RORC	708.23	2.78217	1.15073e-13	4.24184e-11		DPF3	58.1788	2.01455	9.44755e-06	0.00152522
CITED2	367.663	1.39137	4.58833e-06	0.000688588		MSLN	275.263	2.76976	4.27447e-13	1.38559e-10		VNN2	26.4115	2.01328	0.000280014	0.0138675
RORB	1968.56	1.3858	0.000368335	0.0153618		ENSG00000288542	27.6657	2.75318	1.4758e-10	1.88938e-08		SLA	190.569	1.99699	1.22546e-05	0.00175704
SLC25A1	941.741	1.38436	1.57474e-05	0.00171007		GCNT3	523.644	2.73926	6.76395e-07	2.22825e-05		APOBR	105.13	1.99689	7.68509e-05	0.00576287
AFMID	339.287	1.36636	8.91811e-05	0.00597365		PHYHIPL	398.801	2.7368	2.92905e-07	1.12631e-05		GZMB	293.599	1.99558	0.000249711	0.0128639
PDK4	121.298	1.36349	0.000375231	0.0156139		POU2F3	27.1616	2.68688	1.89758e-06	5.208e-05		TGM2	16628	1.99271	0.00014174	0.00862344
PITPNM3	498.115	1.33086	0.000512601	0.0192715		CWH43	1068.23	2.68386	1.49319e-06	4.27942e-05		RASGRP2	373.572	1.99108	0.00014443	0.00868458
CDYL2	348.432	1.3289	8.61213e-09	6.85563e-06		RHPN2	2312.22	2.67974	1.4594e-09	1.33284e-07		PAMR1	1559.04	1.98202	0.000839667	0.0275273
RCN1	494.005	1.32829	9.46166e-05	0.00614303		CRYBG2	31.4186	2.67743	9.57303e-05	0.00131655		CPZ	989.315	1.97812	0.000153718	0.00905654
MATN2	1709.58	1.32553	5.72336e-05	0.00444195		MOCOS	1509.76	2.66628	5.91921e-10	6.23412e-08		CD300C	30.2803	1.97746	7.31243e-05	0.00556062
RFLNB	148.123	1.32215	0.000160975	0.00856773		PRUNE2	2542.45	2.6653	1.41204e-07	6.17371e-06		CX3CR1	91.2592	1.9765	1.16805e-05	0.00171061
ARL4D	227.846	1.31485	1.46789e-06	0.000292127		CAMK2B	54.7406	2.64294	4.15106e-08	2.26303e-06		CD300A	126.013	1.9676	6.81041e-06	0.00124565
COA8	182.638	1.28787	5.26688e-05	0.00419267		GRB7	485.531	2.63924	9.42966e-10	9.18802e-08		RUNX3	82.964	1.96339	3.18306e-05	0.00331281
MCOLN2	155.931	1.2825	0.000144573	0.00809474		CCL8	19.5402	2.63102	0.000105003	0.00142447		LTBP2	2027.93	1.96284	0.000322433	0.0150982
SH3D21	325.604	1.27749	0.000164041	0.00868043		SLC16A3	492.198	2.61701	3.53557e-12	8.7896e-10		SELL	52.8441	1.95984	0.00184061	0.0438643
ENTREP1	578.552	1.27575	0.00183848	0.0459846		SLC26A3	57.956	2.6088	0.000327939	0.00356267		IL1R2	50.3143	1.90363	0.00082969	0.0273491
ACOT1	73.7479	1.27052	3.77566e-05	0.00331935		B3GNT7	21.6475	2.60016	0.000371543	0.00393637		C12orf75	389.26	1.89489	0.00012572	0.00800507
NDP	76.9802	1.26275	0.00161752	0.0425504		SCARA5	556.085	2.59977	6.53611e-07	2.16991e-05		ASS1P7	25.0784	1.88774	0.00183997	0.0438643
HOOK1	819.522	1.26009	0.00149253	0.0403644		TNS4	67.3617	2.59368	5.26528e-05	0.000813968		OGDHL	109.539	1.88567	0.000584526	0.0219096
CPEB2	179.265	1.24672	0.000100564	0.00641542		S100A1	68.4304	2.59096	1.11848e-07	5.10964e-06		EPHB2	208.421	1.87985	4.94879e-08	4.41152e-05
FTH1	2267.04	1.24179	9.65104e-06	0.00118591		SOD2	3807.49	2.57577	1.15473e-06	3.46034e-05		DEPDC1	52.2626	1.8679	0.00038657	0.0171276
EEF1A1P6	62.6549	1.2309	0.00144222	0.0397113		ANKRD22	35.997	2.57104	2.39299e-06	6.33195e-05		ITGAX	1560.04	1.86342	1.37135e-05	0.00184575
GREB1L	438.634	1.21448	2.27665e-05	0.00227777		SH2D1B	40.0804	2.56412	2.43408e-05	0.00043295		IGF2	79.4383	1.86272	0.000941902	0.0297105
HERPUD1	2416.72	1.20478	0.000651408	0.0231136		APOD	2364.23	2.54839	6.11066e-14	2.72179e-11		DUSP5	150.525	1.85555	0.00214308	0.0476053
MISP3	20.0133	1.19095	0.00154472	0.0413483		ABCC3	1128.19	2.53836	0.000179834	0.00220714		IGFN1	97.3121	1.85475	0.00146185	0.0385249
GABRA3	132.656	1.1898	0.000138041	0.00780057		THBD	331.143	2.52721	9.47092e-05	0.00130806		CD38	199.119	1.85371	4.94463e-05	0.00433636
HPSE2	1251.86	1.18659	6.26281e-06	0.000849377		ANXA4	5213.14	2.525	1.09209e-12	3.11318e-10		TUBA4A	289.856	1.84768	0.00102238	0.0314271
HOMER2	1040.33	1.18181	2.42472e-08	1.39757e-05		DYNLT3P1	23.3657	2.48834	1.68962e-07	7.02803e-06		ALAS2	32.0319	1.8443	0.0015995	0.040537
ELP3	3853.82	1.17327	0.000860198	0.0278257		MGST1	1839.41	2.48097	3.3349e-11	5.32091e-09		UNC5CL	71.5031	1.84402	0.000513446	0.02009
ACVRL1	671.908	1.16662	6.11657e-09	5.16627e-06		FOXO1	46.4041	2.47334	8.57838e-11	1.18326e-08		GLT1D1	195.388	1.84263	0.000296826	0.0144538
RGS6	40.4356	1.15639	0.00175414	0.0447929		SGPP2	643.847	2.46685	1.46501e-09	1.33284e-07		NKG7	52.8208	1.84056	0.000229127	0.0121705
TENT5A	210.762	1.14691	0.00191975	0.047434		RXFP1	6477.72	2.46446	1.60522e-06	4.54565e-05		LYVE1	68.8382	1.83641	1.20922e-05	0.00174597
KIF13B	3520.98	1.14296	0.000162493	0.00862343		RPRM	26.3345	2.46091	1.97972e-08	1.20245e-06		TNFRSF10C	57.5915	1.83595	4.90919e-05	0.00433636
MXRA7P1	115.579	1.13105	0.000561035	0.0207515		MET	3808.5	2.45369	5.51825e-06	0.000128519		TLE3	418.442	1.83113	6.92603e-06	0.00124565
CEROX1	272.031	1.12435	0.000186785	0.00943248		LPIN3	1762.07	2.44418	1.03387e-11	2.16706e-09		ARHGAP22	75.7274	1.8245	0.000147714	0.00875311
PLPPR4	346.492	1.09712	5.74746e-07	0.000138461		GABARAPL1	1604.93	2.43863	1.63528e-10	2.02094e-08		ADAMTS6	779.985	1.81629	1.32286e-05	0.00180822
HK2	1335.98	1.08841	9.085e-05	0.00598335		TEX15	32.6947	2.43454	0.00306542	0.0207204		FCER1G	267.577	1.81061	1.57318e-06	0.000481943
PER1	279.264	1.0813	0.000489851	0.0186035		MT1XP1	15.0089	2.43422	8.02481e-05	0.00114533		CNTNAP3B	61.342	1.80833	0.000299841	0.0145108
CREB3L4	313.071	1.0807	2.88892e-05	0.00274059		EFNA1	482.901	2.42462	7.99241e-07	2.55423e-05		ARSB	1615.43	1.80182	2.52793e-05	0.00286865
SPAG4	96.6983	1.07892	9.01431e-06	0.00113823		CRIP1P4	46.8848	2.41354	2.82271e-11	4.60683e-09		RBFOX1	33.1081	1.80007	0.00114894	0.0334272
PRELID3B	710.065	1.072	0.00196214	0.0481565		AZGP1	100.697	2.40009	1.7776e-06	4.93571e-05		CLDN10	1646.38	1.7994	0.00120614	0.0343989
CAMSAP3	182.695	1.07177	3.11352e-07	8.63719e-05		THEM5	65.2436	2.39561	9.15178e-07	2.84811e-05		COL24A1	471.766	1.78827	5.37583e-06	0.00105981
F10	732.493	1.06325	0.000950876	0.0299649		SMIM5	42.6395	2.39117	8.34324e-07	2.64027e-05		ELFN1	245.182	1.78278	0.00090072	0.0288002
PRKAG2	655.661	1.05648	0.00101817	0.0313924		PDE6A	212.758	2.3847	9.15742e-05	0.00127465		GGT5	155.325	1.778	3.38773e-05	0.00343855
POU2AF3	51.4175	1.05143	0.00155714	0.0414987		FREM2	11722	2.37621	1.61213e-07	6.77645e-06		DOCK8	2527.25	1.77765	0.000240553	0.0125772
BNIP3	412.026	1.05072	0.00109457	0.0327994		BCO1	172.824	2.36934	2.48544e-09	2.12555e-07		ADAMTS4	261.248	1.77731	0.00132282	0.0365523
PNKD	1091.02	1.04739	0.00194869	0.0479249		DYNLT3	881.823	2.36205	3.01902e-09	2.52135e-07		NCF1	112.457	1.76844	8.80208e-05	0.00632812
MGLL	1222.99	1.04635	3.02898e-09	2.91882e-06		F2	49.0031	2.36177	9.96072e-07	3.06417e-05		C1QL1	19.5457	1.76533	0.000845997	0.0276643
TMEM132C	1193.52	1.04226	0.00047486	0.018381		GDF15	51.9517	2.35556	1.2006e-06	3.55524e-05		ABCA13	325.492	1.75579	0.00221863	0.0486509
FBXL8	49.9612	1.03355	2.55802e-05	0.00247803		MPZL2	2691.26	2.34988	3.17381e-07	1.19438e-05		SIGLEC7	21.5017	1.75241	0.000966371	0.0301575
CDKN2C	150.177	1.02814	0.000409298	0.0165427		GCKR	37.4794	2.34848	6.57528e-06	0.000148447		LRRC32	91.493	1.74988	0.00148818	0.0389186
CTNNBIP1	109.72	1.02712	4.83325e-05	0.00395053		BARX2	18.6933	2.34751	0.000483777	0.00485409		GPC3	36.3011	1.7486	0.000383257	0.0170454
FBXO21	1321.07	1.02677	2.0776e-05	0.00214909		TESMIN	181.565	2.34108	5.7797e-09	4.29062e-07		MOV10L1	188.466	1.74242	1.79733e-05	0.00224699
PPP1R3B	311.217	1.02396	2.37024e-05	0.00235852		DUOX2	431.505	2.33803	2.02899e-05	0.000374318		FGR	207.141	1.74139	0.000156251	0.00915318
MYO16	54.5497	1.02301	0.00137346	0.0386028		GLDC	365.685	2.32752	1.09334e-06	3.29699e-05		GLB1L2	789.775	1.74136	0.000208572	0.0114648
NDRG2	1618.02	1.02291	6.17285e-05	0.00472882		ADAMTS1	2722.6	2.32267	3.57888e-10	3.98523e-08		JAKMIP2	63.393	1.73893	0.000130488	0.00818148
THUMPD1	505.757	1.02275	0.00162844	0.0426539		CEBPD	151.851	2.32088	6.13362e-11	8.80113e-09		RNU4-1	26.9101	1.73674	1.62266e-05	0.00207934
CDH23	188.177	1.01984	0.000116621	0.00702934		CHST4	23.5894	2.31295	3.27383e-06	8.32278e-05		TBX1	25.0351	1.73607	0.00044045	0.0186968
PRR15	107.033	1.01882	0.000937879	0.0296062		ADM	117.47	2.30806	2.57421e-06	6.7447e-05		MAP7D2	19.1715	1.73163	0.00046188	0.0191295
TRAK1	2561.31	1.01861	0.000485909	0.0185344		DGKB	527.173	2.30584	0.000131767	0.0017157		FGL2	801.153	1.72897	0.000100468	0.00691241
NUDT16	255.957	1.01217	0.000607961	0.0221596		NNMT	62.0243	2.30528	1.50754e-05	0.000291421		TSPAN33	47.0306	1.72793	0.000673926	0.0241988
RAP1GAP	355.183	1.01151	7.49887e-05	0.00532158		GBP1P1	40.9615	2.30313	3.00624e-05	0.000514599		RAC2	549.084	1.72654	0.000213369	0.0116971
HEXIM1	676.359	1.00381	5.03825e-06	0.000737962		DUOX1	9143.98	2.30199	0.000464287	0.0046978		PYHIN1	70.0133	1.72403	0.000455582	0.0189192
C16orf86	38.3417	1.00338	0.000782772	0.0263937		HGD	11319.1	2.29334	0.000105564	0.00143026		RGS9	46.4061	1.72304	4.39246e-05	0.00403198
CDC42SE2	230.673	1.00249	0.000255887	0.0118609		ENTPD8	39.4056	2.28493	8.20868e-09	5.79213e-07		FBLN5	4018.12	1.71777	7.86166e-06	0.001366
DOCK8	952.063	-1.00017	0.00027752	0.012546		NECTIN4	459.093	2.27857	2.27796e-10	2.72083e-08		SELPLG	511.968	1.71529	1.14134e-05	0.00171061
SECTM1	32.9521	-1.00373	0.00079811	0.0265888		TLR4	1358.76	2.27166	4.67626e-10	5.04942e-08		FCGR3A	80.1381	1.71194	0.00211247	0.047214
PCDHGB1	49.0542	-1.00708	5.31139e-05	0.00420979		SCGB2A1	5439.06	2.26988	1.22546e-07	5.50426e-06		F13A1	1780.47	1.71151	2.19369e-06	0.000599697
FUT8	714.091	-1.01168	0.000126275	0.00731638		TMEM92	62.8235	2.26098	0.000739958	0.00677239		RNU4-2	78.7482	1.70876	5.10929e-09	8.72965e-06
KIF21A	2604.8	-1.01597	7.96868e-06	0.001022		PLPP4	37.3073	2.25993	6.48492e-05	0.000958835		KLRD1	93.5098	1.70508	0.000310774	0.0147155
PLAT	988.916	-1.03792	4.74798e-07	0.000122438		MMP26	5003.21	2.25969	0.000145424	0.0018529		SRGN	1236.62	1.70279	2.46448e-05	0.00285475
ENSG00000205018	60.0177	-1.04129	0.000873632	0.028062		SPHK1	89.074	2.25555	9.9966e-07	3.06444e-05		HK3	78.769	1.70227	0.00111465	0.0330681
PCDHB8	180.666	-1.04321	0.000115744	0.00701706		CHRNA4	37.2002	2.25159	0.000821551	0.00738015		CXCL12	805.848	1.7001	3.86087e-05	0.00369904
MTMR8	155.402	-1.05032	0.000661508	0.0233137		TACC2	2002.33	2.24772	5.27832e-11	7.72949e-09		HAVCR2	125.866	1.69762	1.5749e-06	0.000481943
STRA6	4405.53	-1.05667	2.14693e-06	0.000393082		CES4A	466.005	2.2461	2.23369e-07	8.95992e-06		CCR1	108.601	1.69705	1.10811e-05	0.0016955
TGFB3	873.412	-1.05924	7.78402e-05	0.00546045		S100A14	87.0301	2.23963	3.6396e-08	2.03259e-06		SGK2	88.7051	1.69159	1.28207e-05	0.00180268
MARCHF3	21.6657	-1.07105	0.000928658	0.0294635		KRT87P	32.1355	2.2376	8.63096e-06	0.000184344		SLIT1	30.3063	1.68817	0.000552433	0.0210891
CTSW	177.803	-1.07565	0.000738765	0.0254728		MST1R	366.717	2.23652	4.07817e-10	4.44853e-08		TYROBP	1500.02	1.68815	2.39829e-06	0.000630413
SLCO5A1	58.3056	-1.08158	1.34741e-06	0.000276543		C6orf141	155.113	2.23509	2.31949e-12	6.04765e-10		KLRC2	96.499	1.68496	0.000726578	0.0253351
PROS1	294.995	-1.08352	2.30467e-06	0.000417784		CFTR	376.52	2.2307	1.52466e-10	1.91748e-08		VSIG4	314.089	1.6838	4.08264e-06	0.000862952
GRIK2	138.225	-1.08628	3.53783e-07	9.66779e-05		PERP	837.468	2.20869	8.70416e-11	1.19292e-08		CORO1A	1113.04	1.68346	0.00014571	0.00868458
FAIM2	28.0581	-1.09426	0.000645343	0.0230323		ACKR2	61.2516	2.20373	7.81414e-07	2.51606e-05		UCHL1	204.629	1.6832	1.29064e-05	0.00180268
PCDHGA4	131.546	-1.09811	1.31977e-05	0.00149158		IL9RP3	33.9194	2.19729	0.000207285	0.00247446		GATA3	92.9811	1.68272	0.000105264	0.00712287
VAV3	128.795	-1.10196	0.000340259	0.0143875		NANOGP2	24.4207	2.1876	1.13105e-05	0.000230303		PRF1	707.537	1.67775	7.75768e-05	0.00578384
SELPLG	265.352	-1.10741	1.19827e-05	0.00138855		GLRX	365.236	2.18646	1.95078e-10	2.36976e-08		IL2RB	601.232	1.67533	4.82643e-05	0.00432124
LGALS9	1019.23	-1.11324	4.02327e-05	0.00341907		APOL2	2418.61	2.18557	5.18931e-11	7.65155e-09		TLE2	435.656	1.67261	2.37131e-05	0.00277823
PTHLH	114.333	-1.11823	0.000863364	0.0278789		LIF	98.5385	2.18039	0.00178599	0.0135888		TGFBI	4313.85	1.67229	0.000868683	0.0281368
RNFT2	73.7647	-1.12069	1.89927e-05	0.00199849		RPSAP5	20.6774	2.17603	0.00335388	0.0222137		LCP1	4209.84	1.67202	0.00039187	0.0172946
FBN2	3191.84	-1.13088	0.00131933	0.0374839		SGK1	12282.2	2.1728	3.78919e-06	9.37648e-05		EOMES	130.483	1.67084	0.000258478	0.0131503
TMEM47	19.1104	-1.13268	0.000822853	0.0270964		CLGN	162.813	2.17098	0.000261996	0.00299225		SIGLEC10	43.0912	1.67047	1.39749e-05	0.00186057
PCDHGA2	177.767	-1.13593	6.06566e-07	0.000140674		GALNT13	227.607	2.16452	0.000111592	0.00149771		NCAM1	633.209	1.66811	6.48541e-05	0.00515389
GDPD1	42.3147	-1.14026	0.00015407	0.00822876		CERKL	293.483	2.1621	1.85659e-06	5.11519e-05		RIPOR2	617.366	1.66785	0.000782672	0.0265681
SLC14A1	21.6734	-1.1426	0.00112072	0.0333106		LINGO2	158.424	2.15748	0.000364084	0.00387269		ALOX5AP	240.397	1.66671	0.000447582	0.0188501
PLCE1	1826.34	-1.15457	1.4636e-07	4.7852e-05		IFNGR1	3131.28	2.15275	1.34175e-08	8.82666e-07		PLEK	199.195	1.66469	1.48397e-05	0.00192569
DPP4	219.315	-1.15658	0.000366671	0.0153274		FHDC1	225.752	2.15153	1.39144e-12	3.81397e-10		TDGF1	61.4394	1.66434	0.000808465	0.0269528
CD96	232.729	-1.16723	6.52592e-05	0.00489685		ITGB4	3919.13	2.14961	9.45446e-10	9.18802e-08		SAMD3	295.812	1.66141	6.38628e-07	0.000272787
IFIT1	140.225	-1.16749	0.00113094	0.0335597		KLF6	10361.2	2.13998	3.46699e-08	1.95578e-06		NAV3	863.829	1.66007	1.55579e-05	0.00200618
NUAK2	55.3119	-1.16818	0.00101814	0.0313924		WDR72	709.311	2.13458	2.02916e-05	0.000374318		UBASH3B	309.896	1.64993	5.32647e-05	0.00451275
COL15A1	4051.25	-1.17244	0.000633046	0.0226819		ZC3HAV1	6496.75	2.13315	2.02902e-16	3.07497e-13		NBL1	61.8049	1.64573	0.000955517	0.0300015
ENSG00000290958	83.3246	-1.17292	0.00190075	0.0471555		KCND3	444.488	2.132	8.78355e-06	0.000186302		PDZK1	121.328	1.64403	0.00132806	0.0366478
HGF	721.234	-1.17965	0.000595972	0.0218233		ADAMTS15	321.794	2.13134	6.27305e-07	2.10877e-05		PIK3R6	159.687	1.63947	0.000128582	0.00808689
RASGRP1	257.973	-1.17981	7.27972e-05	0.00528907		RPS6KA5	2103.69	2.13109	6.94185e-09	5.03108e-07		CALHM5	19.6514	1.63761	0.000235149	0.0123682
NMU	29.7671	-1.18356	0.000538841	0.020134		GPBAR1	171.741	2.13021	6.15625e-08	3.12638e-06		C5AR1	55.382	1.63461	0.00033014	0.0153838
FREM1	5175.82	-1.1872	0.000279846	0.0125486		SLC7A2	2057.48	2.12777	2.73711e-06	7.10187e-05		HCK	153.493	1.63295	8.90246e-05	0.00633775
RIPOR3	190.065	-1.19455	2.38794e-05	0.00236328		IL15	152.813	2.12187	1.03105e-05	0.000212165		NXPE2	15.1414	1.63116	0.00156637	0.0400253
LRRC37A6P	53.1252	-1.19544	0.000614554	0.0222809		SERPING1	8966.62	2.12006	2.74967e-12	6.99857e-10		TMEM35A	51.9252	1.62841	3.78373e-06	0.000822366
PCDHB7	225.69	-1.19994	3.1296e-05	0.00286499		SFN	278.768	2.11759	1.23414e-06	3.62944e-05		ITGAM	364.946	1.62569	8.14801e-05	0.00594515
CFI	636.668	-1.21817	0.00021158	0.0102482		TSPAN2	67.233	2.1166	9.09189e-06	0.000190948		CYTH4	339.652	1.62257	2.57185e-07	0.00015509
CXCL12	969.199	-1.22522	0.000627164	0.022565		BCL6	466.537	2.10552	9.78804e-09	6.72159e-07		DOK2	106.758	1.61474	0.000180452	0.0103059
LUM	7954.94	-1.22635	0.000490768	0.0186035		PRG4	462.413	2.10089	0.0012988	0.0105422		ZAP70	264.207	1.61096	0.000502568	0.0200246
KCNK5	40.7609	-1.24666	0.00139892	0.0391036		DUSP1	2147.41	2.0943	0.000424655	0.00437308		PRAG1	117.74	1.60987	0.000155829	0.00915318
SLC38A1	395.533	-1.26005	3.02177e-05	0.00282273		PLD5	79.1278	2.09409	4.7658e-05	0.000748757		CYTIP	110.218	1.6091	0.00228129	0.049339
PCDHGA7	86.8972	-1.26044	1.18e-06	0.000245508		HTATIP2	435.55	2.08167	2.69689e-12	6.94694e-10		ST8SIA4	146.696	1.60855	0.000594501	0.0221834
ITGAX	713.983	-1.26195	1.39765e-07	4.6575e-05		HAVCR1	29.856	2.07846	0.00105931	0.00899093		GPAT3	33.4141	1.59849	4.58393e-05	0.00414027
ASTN1	100.973	-1.26723	0.00160074	0.0422305		AMIGO2	727.62	2.07108	8.34811e-07	2.64027e-05		CA11	153.671	1.59822	0.000618769	0.0228177
SERTAD4	53.4681	-1.28434	1.00371e-05	0.00120615		SLC34A2	17989.1	2.06982	5.9734e-07	2.02395e-05		ST3GAL5	400.417	1.59548	0.000938649	0.0296855
LYZ	840.961	-1.28566	0.00158239	0.0419257		DUSP2	213.886	2.06914	0.00374095	0.0241417		CD96	404.202	1.59305	0.000448472	0.0188501
WDFY4	317.568	-1.29683	4.14801e-06	0.000636649		GCOM1	22.8875	2.0675	9.98788e-05	0.00136361		GNA15	51.8081	1.58724	2.8762e-05	0.00308747
CXCL16	55.9867	-1.30172	0.000740381	0.0254805		NR4A2	1053.25	2.06378	0.000138755	0.00178817		IGFBP7	10109.5	1.58638	6.08198e-06	0.00115462
LBH	229.546	-1.30521	0.000278697	0.0125486		JUP	6342.47	2.06294	6.80116e-11	9.69392e-09		HCST	22.612	1.58429	0.000101422	0.00693154
CARMN	25.7577	-1.31357	1.33744e-05	0.00150228		KRT15	25.3465	2.06293	6.02423e-05	0.000902578		TRPC6	892.413	1.58132	1.02868e-05	0.00159801
BRAFP1	17.2944	-1.31393	0.00157879	0.0419138		SECTM1	76.0781	2.06202	5.34293e-07	1.86045e-05		GJA1	13578.3	1.57863	5.0948e-05	0.00437065
PREX2	1112.29	-1.31911	0.000200422	0.00983786		TLR3	795.12	2.05962	1.22676e-11	2.40626e-09		CSF2RB	185.7	1.57697	0.000347009	0.0159137
PLEK2	51.0583	-1.3211	0.00017738	0.00915731		ZDHHC11B	80.0783	2.05745	0.00150618	0.0117957		POU2F2	21.6725	1.57505	0.00019318	0.0107923
TAGLN	199.241	-1.33517	0.000326613	0.0140705		MUC7	42.4719	2.05425	2.31066e-05	0.000414099		ATP8B4	295.481	1.57499	9.54984e-06	0.00152969
MTATP6P1	48.2225	-1.34033	1.44568e-05	0.00159451		PDZK1IP1	37.5191	2.05421	1.3085e-05	0.000259756		CD163	1182.97	1.56442	0.000266992	0.0135164
PLAU	154.436	-1.34716	6.61199e-06	0.000870927		POU5F1B	434.628	2.04029	2.68869e-11	4.42186e-09		CACNA2D3	168.763	1.56299	0.000166559	0.0096468
NRCAM	1187.31	-1.3613	0.000574248	0.0211547		STAR	215.82	2.03461	2.20175e-09	1.92924e-07		ITM2A	210.855	1.56044	3.48047e-05	0.00348098
WNT2	575.255	-1.36219	4.5051e-06	0.000681686		PLAAT3	406.117	2.03238	1.57108e-07	6.66461e-06		CD247	290.33	1.5558	0.000961062	0.0300835
NRIP3	21.9292	-1.38015	0.00104497	0.0316787		PTGDS	183.298	2.02344	5.39166e-07	1.87437e-05		COTL1	526.987	1.55302	4.72786e-05	0.00425155
ROBO2	643.908	-1.40667	8.19626e-05	0.00566285		STK26	140.111	2.0227	1.46557e-06	4.21154e-05		PTAFR	50.8248	1.54771	0.0010065	0.0311255
MYO3B	127.463	-1.41826	3.34493e-06	0.000542861		MAFK	146.939	2.02119	3.98073e-10	4.37422e-08		SPN	101.839	1.54642	0.000507243	0.0200246
SLC15A1	91.3819	-1.41995	0.000801449	0.0265888		KCNH1	71.7038	2.01817	3.37238e-06	8.52264e-05		RAB38	15.3185	1.54619	0.000609741	0.0226067
GRM7	71.005	-1.42689	1.69766e-06	0.000330664		TPD52L1	2584.27	2.01567	5.95048e-08	3.05087e-06		BICDL1	652.743	1.5458	0.000802646	0.02689
BMAL2	98.5874	-1.43106	1.37277e-07	4.6575e-05		ABCA12	855.532	2.01502	0.00306457	0.0207204		SASH3	113.083	1.52822	0.000309777	0.0147155
FGFR2	3302.25	-1.43525	0.00181543	0.0457204		PLA2G4D	59.6704	2.01451	0.00959567	0.0496874		NRP2	428.16	1.52547	0.000524193	0.0203167
PLXNC1	463.909	-1.43709	8.92153e-07	0.00019217		NABP1	398.752	2.01367	5.65733e-05	0.000860881		KDR	3332.5	1.52444	0.000489888	0.019772
B4GALT1	2661.32	-1.45361	0.00105614	0.0318564		SLC18A2	1954.97	2.01241	9.52519e-05	0.00131301		P2RY13	25.1303	1.52116	0.000294441	0.0143736
PHYHIP	29.696	-1.45543	0.000865008	0.0278828		TWF2	347.188	2.00924	1.32017e-10	1.72105e-08		SAMSN1	160.575	1.51906	4.90676e-05	0.00433636
MX1	417.255	-1.45578	7.20361e-05	0.00525462		ENSG00000272625	27.366	2.00376	1.48633e-07	6.39393e-06		INSYN2B	18.5262	1.5186	0.00156759	0.0400253
CNTN4	536.435	-1.46379	9.45184e-08	3.682e-05		TOB1	2335.6	1.99866	6.97294e-12	1.56928e-09		RET	114.457	1.51635	0.000625172	0.0229301
SLC8A1	646.498	-1.47464	2.03253e-07	6.30739e-05		MT1A	15.2726	1.9978	0.00217065	0.0158391		MITF	2696.37	1.5047	5.71547e-05	0.0047443
KLRC3	34.0546	-1.484	5.0501e-05	0.00405536		PHF8	8190.54	1.99534	6.99332e-09	5.05125e-07		HTR2B	948.618	1.5024	0.00033308	0.0154505
ASPN	242.613	-1.49855	6.97752e-05	0.00511006		NEBL	1265.3	1.99378	6.28452e-06	0.000143092		CTSK	3232.13	1.50151	0.000496113	0.0199839
CNTN1	1763.08	-1.50429	0.000246238	0.0115304		CRYAB	1204.18	1.99372	3.32377e-05	0.000557351		HTR2A	80.4066	1.501	0.000507418	0.0200246
B2M	20.5675	-1.50513	2.88651e-06	0.000484254		ANXA1	7274.46	1.99344	7.58523e-10	7.68589e-08		RBP1	7737.8	1.49558	0.00145155	0.0384157
SULF1	896.156	-1.50578	0.000122428	0.00720762		S100A3	20.2119	1.98892	0.000266248	0.00302262		FGF7	181.959	1.49188	0.00204258	0.0461786
EPHA2	660.781	-1.51157	0.00125005	0.0359862		FAM13A	2632.31	1.98819	1.97069e-08	1.20038e-06		IKZF1	119.12	1.47825	0.000302293	0.0145127
CYP2S1	37.7101	-1.52409	2.4308e-05	0.00236985		ABCG1	2724.49	1.98565	5.87404e-06	0.000135477		NCKAP1L	714.444	1.47621	2.53243e-05	0.00286865
HMCN1	2689.33	-1.54388	0.00104432	0.0316787		KCNQ3	229.616	1.98051	1.97291e-05	0.000366154		LYN	754.119	1.47556	7.04659e-06	0.00125631
SALL4	47.1877	-1.54566	0.000642564	0.0229779		FAM177A1	1567.38	1.97884	6.88374e-16	7.32222e-13		FLRT3	55.1904	1.46104	2.7195e-07	0.000159308
MTUS2	350.204	-1.5662	0.000666703	0.0234293		SCGB1D4	1245.12	1.97862	0.0026721	0.0185925		RCSD1	112.375	1.45532	1.60067e-08	1.93051e-05
IGFBP3	977.149	-1.57417	0.000417758	0.0168138		NEK10	590.761	1.97234	1.78501e-06	4.94345e-05		ARHGAP9	341.293	1.45485	0.00035152	0.0160161
MET	1695.38	-1.58402	0.00017352	0.00905121		PANX2	36.3071	1.97199	2.16506e-06	5.81122e-05		CD53	785.167	1.45275	0.000124195	0.00796781
SLAMF7	38.1738	-1.63018	1.2124e-05	0.00138902		MAP3K5	2385.54	1.96996	1.97219e-06	5.35775e-05		IL10RA	584.207	1.45113	0.000282828	0.0139395
GPAT3	86.3247	-1.63388	1.00792e-05	0.00120615		ANXA2	27968.8	1.95228	5.06892e-13	1.59373e-10		C1QB	606.198	1.45106	2.76204e-06	0.000682291
FAM20A	1065.26	-1.63395	1.1123e-11	2.90931e-08		ELOVL7	79.4067	1.95015	1.29217e-06	3.76385e-05		SOD3	179.771	1.44571	0.000891091	0.0286213
KLK6	35.7234	-1.65939	1.35938e-06	0.000276543		DUOXA1	2180.58	1.94928	0.00564967	0.0332023		SPI1	184.849	1.44523	0.000235264	0.0123682
KHDRBS2	108.051	-1.67038	0.000802676	0.0265888		PROSER2	120.28	1.94849	1.50318e-07	6.4276e-06		IRAK2	90.4587	1.44194	9.40085e-05	0.00662356
HNRNPA1P40	48.2335	-1.69379	5.41574e-08	2.36087e-05		P4HA1	5594.77	1.94165	1.29061e-07	5.72475e-06		PDLIM2	75.7164	1.44114	0.000856911	0.0279085
F5	84.278	-1.69613	0.000446019	0.0176375		ARSF	16.1774	1.93323	0.00962975	0.0498161		PIK3CG	223.249	1.43929	5.55282e-05	0.00462803
CNN1	79.7853	-1.6993	6.28143e-05	0.00479195		CYP4A11	16.1234	1.93223	3.6478e-05	0.00060131		ASPN	180.953	1.43068	1.09623e-05	0.00168993
KCND3	253.625	-1.71021	6.59536e-06	0.000870927		FOLR1	317.077	1.92502	0.000167722	0.00209213		ABCA9	422.991	1.42891	1.37736e-05	0.00184575
MT1E	179.514	-1.71196	0.00032842	0.0141151		SORD	1496.27	1.92478	0.000513927	0.00508458		PRKCB	71.1377	1.42533	0.000119719	0.00779235
CD19	19.1332	-1.78862	0.000153097	0.00822008		LGR5	1453.9	1.92419	7.78928e-05	0.00111991		BIN2	360.615	1.42519	0.00028921	0.0141858
SGIP1	332.277	-1.81747	0.000292969	0.0129252		NLRC5	1355.16	1.92165	5.70673e-09	4.26608e-07		IFNLR1	15.9584	1.42477	0.00149329	0.0389568
EPHB2	308.091	-1.81868	5.59818e-12	1.70829e-08		CCDC162P	103.076	1.92067	0.00012892	0.00168375		GNG2	42.4928	1.42217	0.000179914	0.0103038
MFAP4	153.196	-1.8242	2.17092e-08	1.36653e-05		ZBTB16	2922.61	1.91728	0.00207759	0.0152905		ADGRV1	449.895	1.42114	5.35139e-05	0.0045152
LAMP3	56.7248	-1.83371	0.000268678	0.0122369		FLT3	24.8789	1.91325	0.00498839	0.0302387		CD3E	377.832	1.41395	0.00168435	0.0419104
ABCA13	182.581	-1.85336	0.0019248	0.0474948		ALDH1A3	1139.72	1.90929	9.57416e-05	0.00131655		LEPR	1562.83	1.4129	0.000190044	0.0107637
DCHS2	154.182	-1.87066	0.000311054	0.0135701		IGSF11	147.212	1.90366	0.000186905	0.00226918		PSTPIP1	200.751	1.41011	0.000361091	0.0162713
PROM1	641.846	-1.87088	8.02437e-05	0.00558554		PTK6	21.522	1.90338	0.000437718	0.00447557		ANK1	45.9248	1.4052	0.000278976	0.0138495
GPX3	70.3548	-1.87195	4.88057e-08	2.17947e-05		RETREG1	582.876	1.90191	6.25398e-08	3.161e-06		ERC2	48.2868	1.40318	0.000536453	0.0205972
LPA	39.0759	-1.8759	0.000337182	0.0142904		SHROOM3	13447.7	1.89245	3.77745e-10	4.18456e-08		GIMAP7	98.7216	1.39988	3.7743e-05	0.00367867
SLC2A12	52.7574	-1.89015	0.000104463	0.00655944		SAMD13	23.9447	1.89183	0.000174341	0.00215582		DEPTOR	3153.31	1.39658	0.00169829	0.0419519
SV2C	64.0794	-1.91323	5.7256e-05	0.00444195		ADCY1	568.843	1.88957	3.17869e-07	1.19438e-05		GIMAP4	343.824	1.3947	1.88914e-05	0.00233332
ITGB3	53.6453	-1.94319	2.70918e-06	0.000472404		SLC10A6	23.8615	1.87924	5.255e-05	0.000812966		CHST15	357.85	1.39302	0.00127647	0.0356276
PTGIS	47.6605	-1.95477	0.000542163	0.0201883		MPZL3	310.977	1.87897	2.47343e-11	4.13815e-09		CYBB	1245.94	1.38963	4.03175e-05	0.00382699
GOLGA8O	64.9928	-1.95622	0.000364268	0.0152684		SYNE2	20573.6	1.87683	2.58879e-05	0.000455549		LAMA4	5283.52	1.38935	2.03156e-05	0.00247228
FAT2	218.828	-1.96433	3.11274e-05	0.00286388		TMEM196	228.593	1.87677	0.00206601	0.015221		C1QC	509.326	1.38537	2.79415e-05	0.00301518
NRP2	673.388	-1.98028	3.77542e-05	0.00331935		RBMXP4	51.0335	1.8763	0.000457134	0.004632		CCDC148	80.3046	1.38217	0.000115475	0.00761281
IGF2	58.8934	-1.99176	1.01506e-10	1.32748e-07		TRHDE	30.6071	1.87491	0.00209259	0.0153692		CST7	60.6723	1.38174	0.000347597	0.0159137
KRT7	332.24	-1.99556	0.0011869	0.0345485		KLF5	991.729	1.86947	1.85546e-08	1.14703e-06		FASLG	99.5376	1.38065	0.00106747	0.0323283
CDH6	139.324	-2.01632	0.000245831	0.0115304		TMEM63C	80.5696	1.86892	0.00428219	0.0268248		RASSF5	134.669	1.38039	0.000679528	0.0243573
SLC7A5	271.106	-2.03147	1.66902e-08	1.17531e-05		NEAT1	725.775	1.86719	7.81388e-05	0.00112121		SIGLEC1	135.038	1.37652	0.000939663	0.0296855
CP	1187.74	-2.13795	9.62505e-06	0.00118591		SORCS1	208.737	1.86386	0.000432781	0.00443145		FYB1	609.839	1.37427	6.45716e-05	0.00515141
IGKC	312.979	-2.14605	0.00193882	0.0477763		SORD2P	58.2913	1.86379	0.000736552	0.00675278		ABI3	87.3826	1.3742	0.0014692	0.038609
TUBA4A	82.4148	-2.16444	2.95253e-06	0.000487007		GRIA1	259.008	1.86324	0.00052184	0.00514857		BTK	105.19	1.37091	4.40503e-05	0.00403198
NAV3	463.26	-2.26387	4.12677e-14	1.88893e-10		FAM166A	34.5804	1.86173	0.000842257	0.0075282		NUDT4	374.934	1.36917	4.15265e-05	0.00392359
BEX1	50.4243	-2.27483	5.00528e-06	0.000737962		OR1J1	70.9304	1.86146	6.06433e-06	0.000139115		DOCK2	935.129	1.35332	0.000218659	0.0118917
KCND2	98.6585	-2.31448	8.05242e-08	3.30928e-05		ALDH3B2	945.572	1.86082	0.000158143	0.00199239		TREM2	84.2475	1.35246	8.34574e-05	0.00606783
IFI44L	216.419	-2.33861	1.63251e-07	5.24379e-05		TYMP	776.299	1.85742	1.73882e-09	1.549e-07		FXYD5	1017.14	1.35039	3.4682e-05	0.00348098
CAPN13	20.9019	-2.37404	0.0007726	0.0261559		DDX52	269.04	1.8563	2.88421e-05	0.000497293		NXPH3	68.8262	1.34638	0.00208526	0.0468281
CTAGE14P	131.719	-2.3755	1.89003e-06	0.000349541		PYGL	4627.9	1.85581	4.9812e-10	5.35166e-08		VAV3	297.291	1.34069	0.00169396	0.0419421
CSMD3	80.7372	-2.46252	0.00165078	0.0429931		TFPI2	3323.98	1.85417	0.00134619	0.0108115		CLEC7A	53.1175	1.33978	0.000307464	0.0146603
ZNF385B	30.6819	-2.52755	2.6488e-08	1.42638e-05		CA2	215.466	1.8524	0.00189385	0.0142472		FGD3	90.7363	1.33795	5.39056e-05	0.00451982
TSPAN8	21.3153	-2.53369	2.78134e-06	0.00047592		B4GALNT3	2980.15	1.85018	0.00292836	0.0200091		GPR65	32.1091	1.3271	7.22572e-05	0.00552794
LAMB3	305.767	-2.5459	0.000387737	0.0159889		CRIP1	49.0173	1.84834	7.57251e-06	0.000167301		SLC12A8	225.724	1.32705	0.0002684	0.0135524
NPY1R	35.7275	-2.65289	0.000693269	0.0242234		SLC6A20	15.9738	1.8478	0.000360659	0.003842		PRLR	1843.5	1.32485	0.00165264	0.0414231
CCDC198	48.0802	-2.76033	0.00109019	0.0327755		ENSG00000236942	24.6873	1.84367	5.55379e-05	0.000847537		EVC	4828.25	1.32244	0.0002325	0.012286
CDH3	181.573	-2.8008	3.38399e-06	0.000543486		PPM1H	3673.76	1.84075	3.28551e-06	8.34254e-05		ARHGAP45	201.128	1.31818	0.000353126	0.0160535
LSM14A	19.6629	-2.82523	6.8559e-05	0.00507442		TMEM184A	383.232	1.83874	1.89661e-06	5.208e-05		ADGRL2	2979.84	1.31758	0.00153683	0.0397185
LIX1	15.638	-2.85313	0.000461146	0.0180024		SCNN1A	5632.45	1.837	4.25667e-07	1.53939e-05		MMP2	20094.6	1.3161	0.000143743	0.00868458
CYP24A1	56.0956	-2.85611	0.000108115	0.00671245		AOX1	119.213	1.83621	7.79849e-05	0.00111991		PTPRC	1560.43	1.31587	0.00223811	0.0487651
IGKV1-5	49.1767	-2.88367	0.00153405	0.0411229		RAB11FIP1	1161.56	1.83389	1.35036e-09	1.24443e-07		HNMT	1918.2	1.31282	0.000510796	0.0200246
CHL1	98.7335	-2.92517	1.65015e-06	0.000324866		KSR1	2353.62	1.83334	2.83047e-09	2.38892e-07		F5	71.4693	1.31196	0.00185116	0.0438643
LCN2	127.496	-2.97568	1.32064e-07	4.6575e-05		CRYBB2	15.8194	1.83114	4.78656e-05	0.000751371		LAPTM5	839.719	1.31106	0.000499707	0.0200246
SAA1	20.6028	-3.21137	0.00104505	0.0316787		ANXA2P2	343.83	1.8259	4.65059e-09	3.60252e-07		FOXC1	71.2844	1.30866	0.00050158	0.0200246
CFTR	496.924	-3.34931	1.79436e-08	1.21678e-05		NXF3	30.4611	1.81556	0.00019046	0.0023064		ENSG00000281383	17.9859	1.30829	0.000724431	0.0253032
MMP7	4593.3	-3.66793	5.91996e-06	0.000808869		NPAS2	541.544	1.81462	3.66745e-09	2.96086e-07		MEST	481.625	1.29637	0.00122551	0.0347052
PAEP	722.177	-3.89539	6.76879e-13	2.47859e-09		SQOR	372.042	1.81435	3.92632e-13	1.31164e-10		HIPK2	1203.8	1.29382	3.78579e-05	0.00367867
MUC4	192.782	-4.32892	0.000230675	0.0111143		NOS3	281.61	1.80991	3.01658e-06	7.73314e-05		CTSC	3530.97	1.29255	4.67857e-07	0.000218011
GOLGA8T	17.8272	-4.34386	7.68051e-05	0.00542944		ATP2B2	732.411	1.80869	0.000280884	0.00316569		PIEZO2	159.356	1.29031	0.00203566	0.0461694
						SPINT1	1863.01	1.80596	1.54364e-06	4.4004e-05		MS4A4A	102.493	1.28385	0.000198742	0.011013
						ELN	10484.1	1.80137	7.28041e-09	5.24092e-07		HTRA1	3076.14	1.28337	0.000165411	0.00960742
						CAPN13	21.5521	1.80098	0.00604592	0.0349734		TRPV2	129.75	1.28086	0.00181793	0.0435941
						HBEGF	49.9927	1.79935	2.41668e-07	9.58603e-06		PARVG	291.706	1.27994	0.000454591	0.0189192
						LRRC1	2181.7	1.79631	1.81073e-05	0.000340787		NPM2	15.647	1.2733	0.000245316	0.0127334
						CITED2	1404.79	1.79285	1.6473e-07	6.87508e-06		ANOS1	158.481	1.2728	1.53103e-06	0.000481943
						C1R	8648.51	1.79196	8.29871e-14	3.34767e-11		CCDC80	927.983	1.2717	0.000522864	0.0203167
						BAALC	60.3019	1.79175	9.45578e-09	6.56379e-07		AGAP2	75.9466	1.27004	2.8101e-06	0.000685898
						DAPK1	2525.15	1.79081	1.913e-08	1.17289e-06		CCDC88B	138.535	1.26564	0.00196618	0.045346
						HMGCR	6810.91	1.78618	2.60658e-06	6.8128e-05		LGALS9	1012.36	1.26513	1.89828e-06	0.000540563
						KCNK1	325.738	1.784	6.94477e-14	2.85537e-11		SYT1	210.697	1.26474	2.17305e-06	0.000599697
						COL25A1	401.7	1.77885	0.000138664	0.00178817		WAS	318.082	1.2596	3.73671e-05	0.00366573
						BHLHA15	15.2286	1.77881	1.49988e-05	0.000290427		ITGAL	376.445	1.25958	0.00145187	0.0384157
						TSPAN12	899.832	1.7758	3.04092e-07	1.15685e-05		RGS2	324.05	1.25862	0.000524175	0.0203167
						TSPAN15	565.913	1.77577	0.000157563	0.00198626		GPRC5B	697.529	1.25692	0.000890796	0.0286213
						DNAJC6	97.9588	1.77458	0.000135062	0.00175007		TMC8	246.905	1.25395	0.00150551	0.0391223
						DHCR24	2660.6	1.77066	8.71513e-07	2.73611e-05		OASL	60.252	1.25336	0.000745797	0.0258119
						GZMB	71.4804	1.76908	5.64702e-05	0.000859924		ABCA6	779.455	1.25137	0.00117657	0.0338334
						C6orf132	483.763	1.76799	7.65706e-06	0.000168888		SIRPAP1	20.2343	1.24913	0.00201733	0.0458552
						MVP	2709.21	1.76691	4.91037e-15	3.219e-12		CADM4	153.106	1.24682	1.16666e-05	0.00171061
						CDKL2	25.7954	1.76434	2.20795e-06	5.90814e-05		PRDM1	3256.85	1.24441	0.000270347	0.0135524
						POU5F1P3	127.225	1.76328	2.03634e-05	0.000375319		SLC45A3	32.904	1.23705	0.00178844	0.0433945
						FAM20A	1581.9	1.76323	2.47747e-11	4.13815e-09		P3H2	1405.86	1.23177	0.000169765	0.00980475
						SERPINB8	61.0552	1.75917	6.32312e-05	0.000940114		NMUR1	20.6432	1.22611	0.00047709	0.0194469
						FAM149A	827.391	1.75617	1.26929e-10	1.67515e-08		MT-ATP8	41.5061	1.22176	1.80241e-06	0.000527927
						CBLC	201.527	1.75449	1.42771e-07	6.19323e-06		BNC2	816.48	1.22141	0.000794054	0.0267196
						CCR7	78.3297	1.74975	6.09009e-09	4.45911e-07		RUNX1	709.633	1.21654	0.000452014	0.0189091
						ENSG00000274845	37.819	1.74928	0.000186257	0.0022626		MGP	2062.24	1.21331	0.00121797	0.0345394
						RGS6	146.52	1.74904	9.36055e-05	0.00129701		INPP5D	454.263	1.20751	2.51723e-05	0.00286865
						GADD45B	195.722	1.74665	1.59742e-05	0.000305481		HCLS1	650.971	1.20548	0.000745068	0.0258119
						HNRNPA1P22	18.4408	1.74482	0.0028887	0.019795		SCCPDH	3410.95	1.20477	0.00169585	0.0419421
						ANXA2P1	229.853	1.74439	3.59656e-09	2.92374e-07		GEM	71.54	1.2033	0.00198576	0.045638
						PCED1B	17.6685	1.73995	0.00273874	0.018968		TFEC	69.7607	1.20047	0.00123706	0.0348574
						TNNC1	364.482	1.73696	0.000417797	0.00432276		ARHGDIB	1082.65	1.19814	0.000300289	0.0145108
						MYH14	5201.9	1.72694	8.46639e-07	2.67237e-05		RND3	614.664	1.19701	0.000664625	0.0240332
						STUM	39.8872	1.7263	0.000181524	0.00222024		LCP2	761.691	1.19538	0.000397602	0.0174189
						ATF3	116.258	1.72592	1.91417e-05	0.000356489		PTGDR	20.0735	1.19241	0.000161169	0.00938766
						NIBAN2	4865.27	1.72493	6.82133e-14	2.85537e-11		MDFIC	212.416	1.19029	0.00115214	0.0334595
						SHROOM3-AS1	28.2928	1.72016	5.729e-07	1.96292e-05		FZD10	50.0434	1.1819	0.0013967	0.0380805
						RASAL1	102.721	1.71823	2.11646e-05	0.000385434		PKIG	350.633	1.18124	0.000485272	0.0196631
						CD36	2988.27	1.71613	0.00295907	0.0201673		SRPX2	818.229	1.17693	0.00215108	0.047687
						CYP4F11	196.549	1.71429	0.00130892	0.0105793		KCNK6	153.257	1.17551	0.00102912	0.0315869
						CPB2	36.8714	1.71395	0.00462512	0.0284971		HES1	114.524	1.17293	0.00128882	0.0358545
						SLC12A7	60.8586	1.71246	0.00284678	0.0195611		AEBP1	7277.95	1.17216	0.00151714	0.0393248
						CLDN7	270.641	1.70858	4.19769e-08	2.26891e-06		EVI2B	214.47	1.1702	9.73089e-05	0.0068093
						FLVCR2	353.955	1.70483	1.10878e-07	5.07615e-06		SIRPA	726.086	1.1635	0.000598233	0.0222203
						FUT2	486.239	1.70424	3.6012e-11	5.62217e-09		CD86	48.0487	1.16185	0.000818244	0.0271334
						NFIL3	614.882	1.70299	0.000175273	0.00216484		C3AR1	100.203	1.16176	0.000510523	0.0200246
						LARGE2	910.547	1.69549	7.89311e-06	0.000173259		TIMP1	910.499	1.16036	0.00145716	0.0384508
						MAP3K8	267.871	1.69098	9.35226e-07	2.89784e-05		MAF	2623.99	1.15466	0.000372662	0.0166827
						CTAGE4	100.269	1.68944	0.00453709	0.0280518		SLC43A3	414.109	1.15293	0.000115325	0.00761281
						TMPRSS4	657.34	1.68592	9.54244e-06	0.000198075		STAB1	2422.95	1.14926	0.00120303	0.0343989
						PSAT1	2748.23	1.68508	0.000853998	0.00760453		FCGR1A	59.464	1.14888	0.0011494	0.0334272
						MTARC1	124.38	1.67967	0.000723106	0.00664375		ENTPD1	667.072	1.14701	4.17504e-06	0.000864655
						ANKRD33B	43.2277	1.67878	0.000654709	0.00615283		MS4A6A	334.124	1.14656	0.000202795	0.0111772
						DNAH5	2424.1	1.6748	0.00142952	0.0113197		PDGFD	56.7323	1.14399	7.05426e-05	0.00547854
						ERP27	50.4744	1.67395	0.00105438	0.00895263		DCN	40963.6	1.14382	0.00103363	0.0316557
						CDKN1A	457.011	1.67272	2.79535e-06	7.23541e-05		ARHGAP30	260.057	1.1428	0.00115725	0.033485
						RGS11	74.6278	1.6727	1.69983e-07	7.0543e-06		PTPRO	74.5842	1.14173	0.000736599	0.0256409
						DUOXA2	68.1632	1.67147	0.00255443	0.0179768		CARD11	207.464	1.14055	0.000412697	0.0178513
						SNX10	26.1652	1.6705	0.00352631	0.0231053		SCIMP	20.2051	1.14042	0.000780033	0.0265224
						ERBB3	7872.29	1.67037	8.24023e-05	0.00116983		LAMC1	12706.3	1.13734	9.19875e-05	0.00650352
						GMPR	1204.12	1.67013	2.81434e-05	0.000487607		MYLK2	23.7808	1.13728	0.00181304	0.0435787
						EDNRB	339.329	1.66896	0.00113313	0.00947453		TIMP2	305.777	1.1356	0.000350987	0.0160161
						SYTL3	333.158	1.66651	1.24445e-08	8.23728e-07		CELF2	437.248	1.13268	4.44582e-06	0.000911527
						SLC2A9	471.914	1.66253	1.33572e-07	5.89819e-06		TNFAIP8	60.0269	1.13127	0.00215374	0.047687
						C3orf52	59.5332	1.6605	0.000253566	0.00292723		PIK3CD	765.963	1.13107	7.34714e-05	0.00556062
						DIPK1C	27.3263	1.65696	0.00956114	0.0495677		SYNPO	776.088	1.13032	6.51357e-05	0.00515629
						PLAAT2	23.7945	1.65672	0.000414095	0.00429357		TNFRSF1B	209.251	1.13006	0.00181649	0.0435941
						HOMER2	3583.48	1.65623	3.50544e-14	1.70333e-11		CD14	291.89	1.1296	0.000274741	0.0137391
						DNAJC15	1353.11	1.65577	1.5462e-06	4.40184e-05		LSP1	348.2	1.1246	0.00205408	0.046349
						CGN	798.605	1.65554	5.74548e-07	1.96541e-05		PA2G4P6	89.7646	1.11544	0.00144416	0.0384157
						PRDM8	120.263	1.65371	3.82209e-06	9.39478e-05		C1QA	257.055	1.10433	0.00143435	0.0384157
						GABRE	500.665	1.65168	0.00124147	0.0102014		MRPS6	123.533	1.10126	7.51677e-07	0.000302189
						CAPN6	2326.07	1.65042	0.00799209	0.0433903		LAT2	93.4583	1.09512	0.00221763	0.0486509
						SCGB1D2	5821.8	1.65017	0.00692155	0.0387795		GMFG	199.938	1.08975	0.000774175	0.0264108
						PER2	2790.39	1.64743	7.0589e-10	7.25573e-08		SLC7A11	154.383	1.08592	0.000228663	0.0121705
						GADD45A	165.308	1.64355	1.93e-06	5.26991e-05		BAG2	82.6582	1.08255	9.12335e-05	0.00647253
						CDH3	135.765	1.63903	0.00265458	0.018505		MT-CO2	514.581	1.07838	4.92014e-08	4.41152e-05
						ANGPTL1	253.294	1.63864	9.96754e-05	0.00136257		RAI14	1639.75	1.07419	3.06022e-05	0.00323068
						SRD5A3	769.42	1.63526	4.73402e-07	1.68689e-05		GIMAP8	105.774	1.07066	0.00111704	0.0330681
						MPC1	424.336	1.63407	9.57868e-09	6.6062e-07		MT-ATP6	534.269	1.06466	9.62654e-06	0.00153002
						BCAT1	1876.19	1.63307	1.23803e-05	0.000247837		MOCS1	596.766	1.06376	6.27712e-05	0.00502965
						OR2A7	272.412	1.62413	0.00598106	0.0347468		MMP14	6588.68	1.06365	0.000969907	0.0302057
						UCK2	585.994	1.6167	6.22754e-06	0.000142097		MT-CO1	1240.37	1.06291	8.44333e-06	0.00143069
						AVIL	622.453	1.61365	9.57706e-05	0.00131655		PLCB2	481.599	1.06189	0.000215683	0.0117924
						TIMP3	2204.06	1.61012	1.77889e-05	0.000336276		OLFML2B	1974.56	1.05435	0.000284421	0.0139844
						DSP	12803.1	1.60968	5.44231e-09	4.11154e-07		LRRK2	659.718	1.04923	0.000794358	0.0267196
						SLC43A1	1638.85	1.60651	0.000514304	0.00508595		MYBL1	180.023	1.04663	0.000500549	0.0200246
						RNASET2	6565.89	1.60434	4.62515e-06	0.000109873		SLC7A7	442.498	1.04632	0.000294047	0.0143736
						CD9	2264.41	1.60425	6.19634e-07	2.08626e-05		ARHGAP28	458.935	1.04498	1.10115e-06	0.000382314
						CKS1BP1	16.0291	1.60406	1.84371e-05	0.000346383		MT-ND1	381.187	1.04221	2.42976e-06	0.0006306
						TFEB	142.253	1.60396	4.29639e-11	6.5612e-09		TAGAP	89.5374	1.03832	0.0014074	0.0383008
						CORO2A	301.075	1.60316	1.61182e-12	4.36211e-10		MSN	4643.44	1.02853	0.000573217	0.0216839
						GABRP	18155.6	1.5999	1.25454e-06	3.66923e-05		RNA5S9	108.102	1.02793	0.000623477	0.0229089
						IRS2	1575.23	1.59984	6.15035e-08	3.12638e-06		RAB31	827.076	1.02456	0.0018761	0.0440486
						ID4	203.707	1.59111	0.000208468	0.00248311		TEK	1082.05	1.02347	0.000421745	0.0181279
						GAPDHP44	78.9779	1.58167	0.00695439	0.0388936		RNASE6	32.6197	1.01794	0.0010979	0.0328221
						PPP2R1B	1806.44	1.58159	2.47765e-06	6.52012e-05		MSNP1	276.389	1.01669	0.000795206	0.0267196
						TUFT1	517.243	1.58027	3.77133e-16	4.24374e-13		SLC5A3	1056.01	1.01402	3.80913e-05	0.0036839
						ENSG00000267056	18.0852	1.57889	0.00719123	0.0399927		MRAS	264.305	1.01311	0.00165719	0.0414357
						AHNAK2	7055.46	1.57809	0.00082343	0.00739393		FMN1	222.686	1.00979	0.000112053	0.00743506
						ATP6V1C2	2133.18	1.57535	6.4466e-05	0.000955185		HHEX	46.9626	1.00927	0.00103811	0.0317202
						EZR	7037.17	1.57493	5.91054e-09	4.3575e-07		SEMA4D	1255.45	1.00224	0.000488078	0.0197378
						USP53	3341.45	1.57442	4.70698e-05	0.000741054		MT-ND6	335.749	1.00018	3.72184e-05	0.00366573
						CTAGE15	25.3466	1.57432	0.00638147	0.0364802		DAPK2	240.401	-1.00186	0.00200607	0.0458198
						SLC9C1	27.9171	1.56712	0.000109461	0.0014728		KCNMA1	1547.53	-1.01262	2.39279e-05	0.00278747
						CILP	1509.95	1.5656	0.000522854	0.0051552		ARL4D	420.799	-1.01381	0.00114251	0.0333688
						PPP1R36	85.1153	1.56509	9.38456e-06	0.000195367		PRND	29.5707	-1.01802	0.00208985	0.0468798
						HKDC1	129.876	1.56472	2.54002e-06	6.66326e-05		DCST2	87.9776	-1.02512	0.00151001	0.0391894
						PID1	106.236	1.56453	1.14328e-08	7.61475e-07		XYLT1	783.919	-1.02822	2.33648e-05	0.00275315
						BTBD3	2508.74	1.56366	8.15519e-12	1.76119e-09		KIRREL3	19.4517	-1.03126	0.000680774	0.0243593
						TEX55	161.505	1.55994	0.00392776	0.0250524		TSTD1	201.041	-1.03472	0.00198715	0.045638
						SESTD1	2253.03	1.55904	1.4263e-07	6.19323e-06		CREG1	151.797	-1.03745	0.000950612	0.0298932
						FGD4	2155.63	1.5576	1.33799e-07	5.89819e-06		AMD1	1945.5	-1.05267	5.59536e-07	0.000244089
						TNFRSF11B	83.8428	1.55758	0.00621387	0.0357035		RALGAPA2	7919.26	-1.06456	0.00105439	0.0320745
						HNF1B	80.7303	1.55679	0.00565373	0.033217		DNAJC15	1629.71	-1.08541	0.000877778	0.0282973
						SVOPL	20.7608	1.55634	0.00838191	0.04484		NFIB	1860.94	-1.0953	0.0014455	0.0384157
						PFKP	1931.08	1.55624	3.87079e-09	3.08796e-07		HSD17B2-AS1	37.8618	-1.10118	0.000399173	0.0174504
						PAPPA	1791.78	1.55585	5.19547e-07	1.81502e-05		TLR4	1764.83	-1.11804	0.00158313	0.0402717
						BACE2	1791.33	1.55579	7.2677e-10	7.43461e-08		CDH23	222.383	-1.12936	0.000510398	0.0200246
						SEPTIN4	216.286	1.55507	0.000244507	0.00283952		PARPBP	244.048	-1.13004	0.00120945	0.0344408
						MAP7	1608.75	1.55171	3.00455e-09	2.51911e-07		NAGS	665.026	-1.13953	0.00108873	0.0327304
						SPTLC3	557.127	1.55111	1.53581e-08	9.83102e-07		PTGS2	278.306	-1.15091	0.00142409	0.0384157
						CHRD	653.102	1.5496	6.35079e-07	2.13155e-05		COX16	20.3582	-1.17371	0.000228691	0.0121705
						GPT2	1545.48	1.54952	1.78502e-14	9.54093e-12		NOX5	18.591	-1.17562	0.00112391	0.0330681
						TFCP2L1	2399.69	1.54934	0.000133683	0.00173641		GPR157	169.666	-1.22808	0.000106135	0.00715816
						ABHD17C	120.732	1.54796	6.34265e-13	1.93723e-10		PAPSS1	15036.4	-1.23776	0.000329885	0.0153838
						SLC38A1	622.647	1.54536	8.98632e-08	4.30779e-06		DCST1	26.0904	-1.2402	0.000125098	0.00799029
						PIGR	2137.98	1.54414	0.000380884	0.00401431		HMGCR	8083.8	-1.24448	0.00155018	0.0397515
						PIWIL2	169.242	1.54405	6.93701e-06	0.000155465		PLCL1	3046.35	-1.2499	2.6744e-05	0.00296396
						ARHGEF38	101.661	1.54291	0.000136503	0.00176554		PDZD2	4121.15	-1.26024	0.000181663	0.0103176
						BTG2	97.0373	1.54226	5.29714e-06	0.000124317		CCDC183	16.0691	-1.28385	0.00123768	0.0348574
						ESR2	45.6996	1.54076	0.00436127	0.0272166		APOL2	3004.38	-1.29043	0.00114801	0.0334272
						GPRC5A	98.2759	1.54047	0.000950624	0.00825186		TMEM101	2532.86	-1.30884	1.18055e-05	0.00171665
						PILRA	87.3525	1.53868	2.56402e-05	0.000453048		ADSS1	333.34	-1.32851	6.28e-05	0.00502965
						CAPZA2	3780.56	1.53837	1.16368e-11	2.32518e-09		P2RX6	26.7404	-1.359	0.00185487	0.0438643
						SLC4A7	4400.02	1.53807	7.87957e-05	0.00112837		TM7SF2	200.781	-1.36685	0.000719832	0.0252286
						KRT19	7040.22	1.53777	9.57102e-08	4.52718e-06		SLC47A2	49.5188	-1.37226	8.08366e-05	0.00592034
						TUBB8	19.3176	1.53671	0.000739708	0.00677239		PRKX	3795.13	-1.37336	0.000452829	0.0189091
						NDRG1	6639.47	1.53462	3.37384e-05	0.000563096		PTGDS	219.564	-1.37545	1.33381e-05	0.00181107
						PRRG4	244.063	1.53368	3.23137e-07	1.21205e-05		EDA	412.147	-1.38296	4.35559e-08	4.25251e-05
						CDH1	5030.77	1.53109	0.000108609	0.00146409		BAALC	70.0088	-1.38892	9.20407e-06	0.00151645
						S100A6	2580.19	1.52968	3.26931e-07	1.22199e-05		KHDRBS3	565.345	-1.39185	0.00104793	0.0319727
						TTC39A	204.564	1.52927	0.000776824	0.00705244		TMEM132C	1889.61	-1.46023	0.00100952	0.0311721
						RALGAPA2	6718.8	1.52847	1.73104e-05	0.000328391		P4HA1	6487.93	-1.47709	0.000806472	0.0269421
						TM7SF2	179.734	1.52822	1.65756e-06	4.66911e-05		GLDCP1	19.3312	-1.499	0.0016218	0.041001
						CST4	31.4574	1.52746	0.000485715	0.00486625		RAMP2-AS1	108.294	-1.50661	0.00157917	0.0402209
						BDKRB2	41.3367	1.52535	4.73806e-05	0.000745399		SCNN1B	319.04	-1.52077	3.03665e-05	0.00322593
						GDA	1560.84	1.52408	4.53912e-05	0.000717268		TIMP4	34.3946	-1.5293	0.00019777	0.011013
						ENSG00000204584	45.5326	1.52291	0.0013742	0.0109792		SNTG2	26.4739	-1.56523	0.00045584	0.0189192
						NPR1	491.499	1.52259	3.27956e-10	3.69037e-08		PLCXD3	366.11	-1.57041	0.000468273	0.0193053
						SYTL5	391.335	1.52143	0.000934245	0.00814275		ENSG00000241612	248.656	-1.57989	0.00188729	0.0441725
						RPSAP70	20.2288	1.51828	0.000159013	0.00200218		CYP4A11	18.6792	-1.58361	0.000102299	0.00695022
						COL4A4	101.542	1.51506	0.00028117	0.00316724		HR	221.222	-1.6093	0.000509119	0.0200246
						TMBIM1	4114.72	1.50738	2.22256e-09	1.93952e-07		SIDT1	580.592	-1.60931	0.000595077	0.0221834
						PC	629.943	1.50467	8.85812e-13	2.56149e-10		APOL1	2648.46	-1.62907	0.000428159	0.0182886
						ELP3	12210.9	1.50138	4.83096e-05	0.00075612		ABCC8	4919.21	-1.63087	0.000191042	0.0107904
						TUBA4A	81.0865	1.4985	0.000176523	0.00217525		RND2	65.3928	-1.63383	9.89529e-07	0.000355935
						SEMA4B	1296.22	1.49657	2.19999e-08	1.31753e-06		CILP	1607.95	-1.63783	0.000229759	0.0121725
						ADAMTS5	518.693	1.49372	2.67701e-05	0.000467984		GPT2	1638.23	-1.64898	2.61851e-09	5.96526e-06
						ENSG00000175604	17.9371	1.49181	0.00513729	0.0309047		ELN	11554.6	-1.66149	0.000819808	0.0271334
						OSMR	2017.33	1.49152	1.11487e-05	0.000227658		PCSK6	1158.88	-1.66767	5.84491e-05	0.00481278
						S100A10	458.787	1.48935	0.00131437	0.0106082		OR7C1	24.4884	-1.67159	0.00127039	0.0355345
						CNKSR3	77.3216	1.48913	2.41364e-07	9.58603e-06		KLK7	39.6449	-1.67457	0.0018777	0.0440486
						EDN1	134.716	1.48642	0.00547502	0.0324434		FOLR1	356.131	-1.67953	0.00109153	0.0327667
						KSR2	60.448	1.48636	0.00134232	0.0107931		SERHL2	131.469	-1.68171	5.40095e-05	0.00451982
						SERPINE1	440.489	1.48561	3.01315e-05	0.000514957		PKD1L2	2436.83	-1.74356	6.40966e-06	0.00118394
						PRR16	76.3066	1.48495	9.04001e-06	0.000190232		LCN12	56.9061	-1.75107	0.00223035	0.0486995
						CASZ1	851.409	1.48487	1.75914e-08	1.10619e-06		PRKY	19.5816	-1.76271	0.00206034	0.0463776
						SAT1	11098.3	1.48125	1.8794e-05	0.000350625		ERRFI1	6469.59	-1.79385	0.00115507	0.033485
						RPL17P50	80.4715	1.48041	0.00558196	0.0328767		CRIP1P4	52.2694	-1.80842	4.21462e-08	4.25251e-05
						SOCS3	91.7835	1.47975	0.00606473	0.0350538		FAM110C	176.978	-1.81119	0.00185145	0.0438643
						ACP3	1506.6	1.47825	0.0078432	0.0427447		CITED4	33.6206	-1.8274	0.000796257	0.0267196
						S100A4	378.01	1.4776	9.17899e-08	4.38051e-06		CYP4B1	636.222	-1.83986	0.000563296	0.021348
						CPT1A	5339.2	1.47721	2.57001e-07	1.0082e-05		HOMER2	3726.36	-1.878	0.000413759	0.0178596
						TBC1D2	312.12	1.47653	2.58466e-10	3.01968e-08		TGM5	36.3849	-1.88421	4.25525e-05	0.00400208
						SDC4	686.47	1.47598	2.04878e-06	5.53767e-05		SLC5A1	933.713	-1.8995	0.00200607	0.0458198
						PLAAT4	391.745	1.4714	0.000116556	0.00155225		GLDC	413.128	-1.97388	0.000241019	0.0125772
						ELN-AS1	34.7397	1.46818	0.00119851	0.00993184		KRT80	146.966	-1.99469	0.000921123	0.0292803
						OVOL1	40.7559	1.46684	0.000491239	0.00491009		OCA2	29.3619	-2.01107	0.000636729	0.0232707
						CYP4Z1	16.3705	1.46676	0.000531746	0.00521741		SDHCP4	83.3011	-2.01425	0.000791569	0.0267196
						PTN	1965.61	1.46233	2.67359e-06	6.9624e-05		CA4	94.7195	-2.01805	0.000158994	0.00928735
						GATA6	49.7762	1.46152	7.6195e-05	0.0011022		ABCB9	212.839	-2.02791	1.2125e-06	0.000400965
						TIMP4	33.2018	1.45954	0.000205932	0.00246106		PNMT	22.6899	-2.05691	9.89633e-05	0.00690151
						EPS8L2	893.646	1.4585	2.4297e-08	1.44267e-06		KCNQ3	242.403	-2.11153	3.42887e-07	0.000194385
						PPFIBP2	1033.01	1.45759	3.92932e-08	2.17077e-06		PTGS1	3681.89	-2.12769	0.000250995	0.0128976
						TTC9	83.3613	1.45535	1.48157e-07	6.38627e-06		BRINP1	1058.34	-2.1294	0.00209854	0.0470234
						TCIM	740.184	1.45373	6.38478e-06	0.000145066		MT1X	1503.12	-2.2343	0.000436892	0.0186229
						LGALS3	3098.37	1.4534	3.53609e-11	5.60012e-09		SLC26A2	14731.4	-2.24769	5.28591e-05	0.00449697
						SNRNP25	464.967	1.45002	9.42862e-09	6.56379e-07		CYP4Z2P	40.6491	-2.26847	4.49027e-05	0.00409173
						AK7	296.569	1.4481	5.57481e-06	0.000129413		PDE6A	231.551	-2.29571	0.00226956	0.049239
						SLC44A1	4787.62	1.44776	4.26493e-06	0.000103383		PLA2G4D	61.5861	-2.37331	0.000354277	0.0160702
						APOL4	1029.16	1.44757	3.3276e-05	0.000557555		MLIP	34.8299	-2.39524	2.76937e-05	0.00300816
						ENSG00000241612	236.577	1.44721	0.00164361	0.0126551		MYO18B	47.0171	-2.42858	0.000484128	0.0196556
						PDZD2	3698.85	1.44492	6.228e-05	0.000929202		EMILIN3	243.673	-2.43572	3.0152e-06	0.000713599
						OXCT1	3084.65	1.44341	2.74604e-05	0.00047732		ENTPD3	1539.62	-2.46251	7.21932e-06	0.00127601
						HIF3A	104.673	1.44302	0.000549501	0.00535528		STC1	4890.13	-2.4785	0.00222498	0.0486859
						GALE	1067.13	1.43822	1.86405e-11	3.34903e-09		HES2	18.5707	-2.5563	0.00112212	0.0330681
						ELL2	428.42	1.43504	9.80977e-06	0.00020264		SCGB2A2	327.72	-2.56581	0.00119854	0.0343264
						CCN3	841.586	1.43394	0.00395153	0.0251889		IP6K3	84.7232	-2.56613	2.38417e-06	0.000630413
						PNP	483.729	1.43365	1.60594e-08	1.02188e-06		GAL	279.315	-2.60246	0.0011249	0.0330681
						MEGF6	229.5	1.43245	0.00342009	0.0225754		SCGB1D2	5473.48	-2.73274	0.00227187	0.049239
						CLCF1	159.068	1.43211	7.61889e-07	2.4718e-05		AZGP1	104.596	-2.82753	0.000181395	0.0103176
						TSPAN10	23.2468	1.43129	0.00397215	0.0252751		CXCL13	365.24	-2.86156	0.000392236	0.0172946
						RGS16	80.5215	1.4307	3.74016e-06	9.30903e-05		OPRK1	90.6096	-2.91127	0.000689414	0.0246255
						EVA1C	598.76	1.42879	5.23215e-06	0.000122927		CHODL	216.154	-2.94323	2.12656e-06	0.000597273
						INPP4B	1680.01	1.4282	8.63725e-06	0.000184344		TM4SF4	19.9413	-2.95922	0.000281977	0.013931
						MOGAT1	304.908	1.42762	0.00265422	0.018505		SCGB1D4	1196.58	-3.08365	4.53669e-05	0.00411574
						NQO1	627.102	1.42685	4.50588e-06	0.000107638		NPIPA2	21.6626	-3.24541	0.00022267	0.0120142
						ACSL5	19681.3	1.42471	0.00559443	0.032932		ODAM	142.727	-3.39649	4.89871e-07	0.000223196
						RIMBP2	142.215	1.42403	0.00012515	0.00164558		SULT1E1	72.3671	-3.66723	0.00128291	0.0357384
						PAPSS1	13476.5	1.42189	5.92879e-06	0.000136592
						THPO	80.1234	1.42011	3.03971e-06	7.78311e-05
						ACTG2	144.393	1.41968	0.00405318	0.025699
						RERG	160.477	1.41965	1.63044e-06	4.60487e-05
						NGEF	60.7078	1.41921	9.21011e-05	0.00128031
						MISP	82.4499	1.41752	0.00593661	0.0345498
						VAMP8	522.321	1.41699	1.34884e-08	8.84605e-07
						NFKBIZ	504.568	1.41622	6.36806e-05	0.000946137
						GASK1A	237.516	1.41421	5.78129e-08	2.9976e-06
						RYR3	1085.28	1.41361	0.00407994	0.0258304
						INKA2	84.2122	1.41212	2.70864e-10	3.14732e-08
						FBXL16	16.2273	1.4118	3.44571e-05	0.000573302
						ZFP36	696.684	1.41107	0.000615183	0.00585081
						PPARG	342.243	1.41107	0.000818103	0.00735536
						LURAP1L	45.7661	1.41062	0.00101819	0.00871834
						HRH1	193.414	1.4106	0.000303228	0.00335386
						MFSD6L	46.1322	1.40878	0.00138389	0.0110319
						EPS8L3	37.8711	1.40728	0.0022052	0.016031
						JUNB	232.182	1.40681	0.00299793	0.0203601
						ABAT	790.653	1.40455	0.000610199	0.00582153
						KCNG3	146.086	1.3986	0.000169473	0.00210659
						PPARGC1A	121.527	1.39834	0.00168477	0.0129308
						PRKY	19.0236	1.39823	0.00324321	0.0216174
						AFDN-DT	232.742	1.39119	4.08144e-07	1.48656e-05
						ENPP1	1670.12	1.38858	3.17953e-05	0.000538228
						ST3GAL6	645.777	1.38821	0.00746714	0.0411415
						PRKX	3513.2	1.38807	0.000211035	0.00251081
						RND2	64.7468	1.38791	0.00141056	0.0111944
						VTCN1	247.017	1.38742	0.00643288	0.0366859
						PRKG2	75.5212	1.38729	0.00377756	0.0243046
						AHNAK	192335	1.38656	2.94649e-05	0.000505991
						THBS2	1237.66	1.38523	0.00217985	0.0158791
						TNFSF10	569.261	1.38133	0.00644339	0.0367261
						PCDH1	1595.06	1.37983	0.000323184	0.00352355
						ARID5B	2250.11	1.37835	0.000181022	0.00221791
						ANGPTL4	125.403	1.37452	0.000288684	0.00323483
						RGCC	244.856	1.37427	0.000413955	0.00429357
						SLC26A5	21.8695	1.37344	0.000433688	0.00443861
						USP43	258.628	1.37287	5.7066e-05	0.000864254
						MAL2	596.936	1.37067	6.1086e-11	8.80113e-09
						SLC46A2	469.084	1.36896	0.00327968	0.0218033
						PRSS22	47.5864	1.3678	0.000261314	0.00298837
						C1S	15680.6	1.36681	5.91562e-07	2.00944e-05
						ABCB9	218.101	1.36665	5.45062e-06	0.000127499
						LMOD1	506.01	1.36405	4.29429e-05	0.000685163
						BANK1	155.221	1.36297	0.00623688	0.0357875
						ORAI2	304.208	1.36219	3.2602e-09	2.69124e-07
						MGST2	2443.3	1.36172	6.43525e-06	0.000145902
						PLPP3	992.312	1.3615	1.50658e-06	4.30489e-05
						C3	7800.61	1.36059	0.00758096	0.0416232
						WARS1	4664.96	1.36043	0.000556969	0.00541157
						SPOCK1	745.877	1.36007	0.00144278	0.0114035
						OCA2	30.0472	1.35821	0.00127157	0.0103883
						MGAT4A	297.261	1.35761	3.56848e-05	0.000589886
						PIR	431.175	1.35729	9.01989e-08	4.31421e-06
						URB1	4865.8	1.35564	1.19942e-06	3.55524e-05
						DUSP4	236.491	1.35546	0.00077947	0.00707046
						SMTNL1	45.8456	1.35114	0.00131896	0.0106354
						AMN	29.4343	1.35029	1.54127e-05	0.000296601
						SLC22A3	931.193	1.34888	0.00656098	0.0372573
						LINC00472	16.626	1.34743	0.000326814	0.00355322
						PAX8	3385.52	1.34479	1.25372e-05	0.000250744
						DMD	931.204	1.34371	0.00147271	0.0115972
						OR1N2	49.3816	1.3417	0.000627246	0.00593911
						RPSAP21	101.23	1.34029	0.00962715	0.0498161
						SLC25A29	953.285	1.3385	0.00116839	0.00972366
						OCIAD2	2047.21	1.33587	0.00160393	0.0124201
						ITGA3	817.109	1.33387	0.00283555	0.0195121
						AGPAT5	547.597	1.33317	0.000115553	0.00154022
						KLF9	451.899	1.33204	0.00135139	0.0108416
						NAMPTP1	584.929	1.33062	6.02316e-05	0.000902578
						ADAP1	159.266	1.32946	1.44779e-05	0.000282168
						LMO7	1276.27	1.32824	3.25203e-08	1.86403e-06
						C2orf88	874.422	1.32694	4.0942e-07	1.48867e-05
						MUC13	164.59	1.32514	0.00880488	0.046538
						TREH	231.042	1.32499	0.000584714	0.00563117
						PHAF1	914.765	1.31825	8.7156e-06	0.000185292
						ATP6V1A	1834.99	1.31697	9.30012e-10	9.12094e-08
						CCDC68	75.8693	1.31657	4.51111e-05	0.000713369
						GPX1	184.622	1.31593	4.13974e-06	0.000100691
						PDGFRA	10503.7	1.31263	1.10729e-06	3.33436e-05
						PLXNA3	2481.31	1.3102	2.97946e-07	1.13955e-05
						OR1N1	53.057	1.30845	0.00152817	0.0119278
						CRYBB3	49.6033	1.30803	0.00312467	0.0210031
						SPTLC1P1	253.881	1.30607	0.00127422	0.0103927
						LIMK2	1248.99	1.30531	2.52334e-07	9.91712e-06
						MFHAS1	682.161	1.30423	9.70851e-07	2.99954e-05
						GGTLC4P	22.6555	1.30213	0.00613201	0.0353648
						SLAIN1	1466.71	1.29967	0.00967343	0.0499802
						ENPEP	1070.14	1.29912	0.000629454	0.00595738
						PNPLA2	1230.57	1.29798	1.3539e-10	1.75433e-08
						RHEX	1600.13	1.2977	0.000652032	0.00613036
						GPR157	154.512	1.29719	1.19457e-06	3.55213e-05
						PTGER2	24.689	1.29608	0.000596037	0.00572731
						UCP2	2733.83	1.29544	1.42144e-07	6.19323e-06
						PLCL1	2809.23	1.29427	0.00831878	0.0445641
						CDKN2B	24.2731	1.29351	0.000716692	0.00660468
						TBC1D8	1205.8	1.29262	4.31517e-06	0.000104247
						MIR6845	30.238	1.29156	9.31383e-05	0.00129221
						LGR4	1867.63	1.29026	0.000840575	0.00751631
						CD58	204.772	1.2899	2.32564e-06	6.17426e-05
						THRB	205.391	1.28564	0.0056943	0.0333637
						LDHA	14123.3	1.2853	2.69489e-05	0.000470725
						CLDN3	453.909	1.28143	4.84357e-05	0.000757539
						RAB40B	243.687	1.27744	0.00124219	0.0102014
						FOSL2	1393.14	1.27598	0.000250009	0.00289085
						CD200	896.98	1.2733	0.000347485	0.00373062
						CYB5B	559.672	1.2732	2.1663e-06	5.81122e-05
						PLIN2	1544.44	1.26976	1.87482e-07	7.67885e-06
						DUSP23	157.958	1.26887	0.000534306	0.0052378
						SERINC5	2928.32	1.26384	0.000238246	0.00278193
						IL1R1	3024.91	1.26262	6.20218e-06	0.00014167
						DENND3	782.222	1.26155	6.07072e-05	0.000908278
						UAP1	926.825	1.26131	1.59801e-09	1.44158e-07
						IGSF9	488.525	1.25927	0.00318261	0.0212926
						CNDP2	8253.19	1.25926	2.14949e-05	0.000391116
						CLCN1	31.3678	1.25747	0.00362135	0.0235332
						ACSL1	1421.84	1.25713	4.79478e-05	0.000752109
						SLC16A1	3571.5	1.25517	0.00238438	0.0170097
						C1orf210	52.5496	1.25371	9.01863e-06	0.00019007
						ELK4	3746.41	1.25366	1.80661e-05	0.000340312
						B3GNT2	510.405	1.25277	1.36489e-06	3.95949e-05
						SULF1	1089.1	1.25007	5.71337e-05	0.000864486
						KRT8	18230.8	1.24847	0.00378061	0.0243169
						AK4	181.927	1.24763	0.00145001	0.0114354
						LRP1B	281.382	1.24731	0.00328206	0.0218056
						ARHGAP24	159.184	1.24719	8.7882e-08	4.22229e-06
						MYOM1	213.957	1.24716	0.000651134	0.00612731
						OR1J4	71.1933	1.24686	0.00381865	0.0245321
						TPK1	65.6066	1.24533	0.000168128	0.0020947
						SLC6A6	2004.45	1.24111	4.17036e-05	0.000667883
						LGMN	3183.75	1.24102	1.84613e-05	0.000346473
						SYNE3	147.79	1.23986	0.000122765	0.00162237
						SH3BGRL3	370.997	1.23831	5.48176e-10	5.86e-08
						ENSG00000285781	296.346	1.23822	5.49221e-06	0.000128161
						ERO1A	1299.32	1.23696	1.05328e-06	3.20328e-05
						AVPR1B	85.473	1.23347	0.00812409	0.043883
						HGF	1005.52	1.23335	0.000684269	0.00637181
						RASSF6	80.2939	1.23311	0.000869123	0.00771672
						SIDT1	576.558	1.23304	0.00852061	0.0453951
						BICDL2	174.508	1.23258	7.47983e-07	2.44151e-05
						DOCK5	5125.58	1.23182	4.01243e-07	1.46392e-05
						INSR	3326.43	1.22991	0.000947917	0.0082384
						ERBB2	3135.46	1.22877	5.11742e-07	1.79951e-05
						SH2D3A	154.42	1.22747	1.97817e-16	3.07497e-13
						DDO	29.9245	1.22625	0.000273937	0.00309718
						NR2F1	466.362	1.22624	4.41419e-06	0.000105921
						ENTPD5	732.461	1.22546	9.72944e-08	4.57177e-06
						CCL2	62.2857	1.22529	0.000424831	0.00437308
						PHLPP1	1445.64	1.2234	1.30352e-06	3.79172e-05
						PAX2	3050.66	1.22183	0.00515299	0.0309643
						NAMPT	3366.07	1.2211	4.57e-06	0.000108805
						TMC1	183.495	1.21798	2.75181e-06	7.13136e-05
						CALCRL	1162.48	1.21766	0.000247206	0.00286465
						GAREM1	178.262	1.21645	2.87581e-06	7.4078e-05
						MYL12A	2501.09	1.21631	7.62581e-10	7.69056e-08
						ORMDL2	443.375	1.21604	9.80887e-09	6.72159e-07
						SNX29	3455.96	1.21449	0.000287361	0.00322508
						LPAR5	23.5428	1.21061	0.00103356	0.00881433
						LGMNP1	92.9154	1.21018	1.04749e-06	3.19021e-05
						RAB11FIP4	989.176	1.20981	6.55247e-07	2.17097e-05
						RDH12	19.3826	1.20503	0.00441981	0.0275176
						GNB5	879.827	1.20351	1.49953e-08	9.65662e-07
						STAT3	10720.6	1.2029	1.04781e-07	4.8595e-06
						SH3BGRL2	81.839	1.19633	2.35982e-05	0.000421357
						ATP2A2	19712.8	1.19402	1.33275e-05	0.000263348
						SH2D2A	24.9823	1.19325	0.00203791	0.0150815
						SLC15A4	467.849	1.19272	0.00236148	0.0168925
						CLIP4	518.62	1.19016	2.11132e-05	0.000385154
						APOL3	234.224	1.18665	0.00134017	0.0107799
						PRSS8	1319.32	1.1855	4.66325e-05	0.000734711
						DNAJB13	152.525	1.18547	4.49951e-05	0.000712062
						ELF3	283.434	1.18525	0.00804184	0.0435771
						MRAP	19.9972	1.18475	0.000849726	0.00757595
						TLCD1	215.526	1.18474	6.58104e-05	0.000970362
						GNLY	760.078	1.18289	0.00525658	0.0314278
						PRKAG2	1737.73	1.18199	0.000347082	0.00372895
						RIPK2	410.163	1.18175	8.47697e-05	0.00119615
						LMCD1	218.559	1.17973	0.000212356	0.00252372
						CD44	8589.91	1.17761	0.000162016	0.002034
						FAAH2	465.905	1.17676	1.49235e-05	0.000289269
						LLGL2	1501.16	1.17464	2.30294e-05	0.000413061
						BLNK	544.218	1.17437	8.88995e-05	0.00124553
						ANTXR2	2624.69	1.17327	4.47383e-05	0.000709184
						ZNF750	736.356	1.17283	0.00137024	0.0109599
						NUDT16	666.979	1.17255	0.000467088	0.00471945
						TMOD1	677.594	1.17229	0.00384642	0.0246328
						ZNF600	851.541	1.16808	0.00136927	0.0109599
						PIM3	218.866	1.16558	4.05505e-08	2.22593e-06
						CAPG	582.479	1.16473	2.13993e-07	8.64871e-06
						MYLK3	114.54	1.16216	0.00449228	0.0278311
						ROM1	52.3865	1.16085	6.78598e-06	0.00015224
						PAX8-AS1	47.1133	1.16042	0.000263078	0.00299979
						BTAF1	5337.51	1.1589	0.000454905	0.00461817
						ESYT3	191.929	1.15819	0.000190811	0.00230874
						SLC47A2	46.914	1.15748	0.0012855	0.0104622
						FOXP1	78.4384	1.15641	0.00116069	0.00967471
						CEP44	407.118	1.15361	1.42755e-06	4.11334e-05
						GPX2	46.654	1.15311	0.000749626	0.006855
						MAN2B2	1839.09	1.15105	9.47877e-05	0.0013083
						RRAGD	157.132	1.15077	0.00664879	0.0376061
						RECQL5	783.571	1.1504	1.08142e-06	3.27026e-05
						DESI1	182.058	1.15027	1.67786e-08	1.06132e-06
						FAM151A	25.2577	1.14995	0.00264804	0.0184775
						PROS1	408.656	1.14993	0.000126144	0.0016521
						EMILIN2	1764.78	1.14787	2.0438e-05	0.000376045
						ACADSB	664.702	1.14665	0.000948857	0.00823987
						PHACTR1	290.722	1.14619	7.68175e-05	0.00110822
						SLC38A2	3137.81	1.14603	7.10675e-06	0.000158604
						ZC3H12A	128.006	1.14575	1.5306e-07	6.53179e-06
						HR	225.547	1.14555	0.00308987	0.0208461
						C15orf62	34.4312	1.1447	0.00159858	0.0123877
						SLC37A1	418.474	1.14342	7.29488e-06	0.000162294
						WHRN	3329.27	1.14217	0.00451448	0.0279362
						CSTB	2913.6	1.1387	2.45059e-05	0.000435163
						EZR-AS1	19.3553	1.13852	0.00213354	0.0156259
						ZNF888	2238.29	1.13753	0.00836436	0.0447635
						PDGFA	49.1661	1.13699	0.000248777	0.00287972
						PIK3IP1	184.502	1.13573	0.000496271	0.00495113
						OSGIN2	88.4004	1.13401	1.25654e-05	0.000251074
						PLAC4	107.274	1.1336	0.00357599	0.0233094
						OSGIN1	21.4605	1.12934	0.00492086	0.0299482
						HSBP1L1	22.7585	1.12905	0.000415609	0.00430509
						OAS1	219.757	1.12896	0.000213787	0.00253649
						KLF15	158.387	1.12815	7.9459e-06	0.000173883
						TNFAIP2	1211.69	1.1258	2.66429e-05	0.000466523
						ALK	47.8057	1.12502	2.33355e-05	0.000417501
						ZDHHC12	243.366	1.12424	4.5795e-08	2.45388e-06
						GFOD1	72.2576	1.12382	0.00199494	0.0148457
						FAM3C	804.24	1.1237	0.000783499	0.00710098
						STXBP5	2073.67	1.12346	1.08299e-06	3.27037e-05
						TPRG1	21.2849	1.12339	0.0048928	0.0298029
						MYO1D	2230.31	1.12323	0.000144136	0.00184074
						NMRK1	372.093	1.12241	3.60261e-11	5.62217e-09
						LDHD	55.6426	1.12176	0.000289476	0.0032394
						CTSW	244.241	1.11994	3.30105e-05	0.000554411
						SPINT2	927.056	1.11966	1.71831e-05	0.000326266
						ALDH6A1	3927.94	1.1155	0.000286071	0.00321359
						PLEKHA7	1516.85	1.11535	5.48674e-05	0.000839703
						SLC25A38P1	221.604	1.11472	0.000610493	0.00582174
						KLRF1	22.5932	1.11301	0.00396058	0.0252241
						APOO	345.311	1.11215	1.02553e-09	9.87652e-08
						C11orf52	192.956	1.1106	0.0013701	0.0109599
						FAIM	183.703	1.10817	4.19297e-08	2.26891e-06
						S100A11	1687.5	1.10794	1.10008e-10	1.46998e-08
						EDA	402.591	1.10735	9.06597e-05	0.00126604
						ZNF552	344.498	1.10627	6.47319e-06	0.000146452
						CNKSR1	1113.96	1.10571	7.63623e-07	2.47368e-05
						TXNDC16	524.837	1.10504	0.000298102	0.00331087
						TENT5A	545.919	1.10483	0.00122958	0.0101226
						FMO5	334.827	1.10317	0.00102206	0.00874299
						ABHD5	3131.35	1.10293	2.6889e-06	6.98527e-05
						SYT14	1017.16	1.10203	0.00101363	0.00869641
						FTH1P8	67.892	1.10165	0.004203	0.0264217
						FGF18	20.6059	1.10104	0.00834875	0.0447127
						PPM1M	606.207	1.10101	8.96201e-05	0.0012548
						PIK3AP1	448.125	1.10011	0.00213803	0.0156384
						GIPC2	74.1564	1.09662	4.07647e-05	0.0006553
						KBTBD3	76.7025	1.09511	0.000187067	0.00226987
						LRIG3	1411.08	1.09406	9.03019e-05	0.00126187
						PARM1	3488.51	1.09338	0.00212381	0.015561
						CBLB	3960.88	1.09294	8.39202e-06	0.000181417
						BAIAP2L1	420.347	1.08974	1.151e-05	0.000233477
						LNX2	753.484	1.0897	5.94812e-05	0.000893681
						MAPK8IP1	815.114	1.08837	0.000290031	0.00324313
						ANXA3	656.894	1.08822	0.000838928	0.00750472
						TP53INP2	40.0482	1.08812	0.00742726	0.0410111
						PYGB	2319.82	1.08772	2.10931e-08	1.26677e-06
						ENSG00000285756	820.894	1.08581	0.00276064	0.0191011
						MAGIX	57.1207	1.08534	3.86085e-06	9.46618e-05
						DDI2	922.933	1.08424	1.43381e-10	1.84667e-08
						IGF2BP2	536.698	1.08343	0.00164434	0.0126551
						SLIT3	3792.01	1.08334	0.00017622	0.00217277
						KLF7	413.832	1.08059	3.81886e-06	9.39478e-05
						TMED3	1504.51	1.07964	0.000994008	0.00855207
						UGT2B7	2458.83	1.07943	0.00351063	0.0230166
						RETSAT	964.448	1.07641	5.32842e-05	0.000821945
						STX19	77.8911	1.0763	0.00562967	0.033103
						HIPK3	5990.34	1.07615	1.00421e-08	6.83758e-07
						FRYL	8112.68	1.07455	0.000887564	0.0078252
						PAPLN	1352.63	1.07436	0.000637431	0.00602221
						MAPK6	1179.76	1.07436	8.55139e-06	0.000183195
						IL15RA	469.338	1.07052	1.32758e-05	0.000262813
						ABCA3	566.137	1.0686	0.00312857	0.0210144
						ENSG00000284874	30.0529	1.06835	0.00862354	0.0457724
						NLGN4X	2602.88	1.0676	8.3069e-12	1.77602e-09
						OSER1	695.762	1.06691	5.80874e-08	2.9976e-06
						ACOT11	421.53	1.06665	0.000716224	0.00660322
						PDE9A	1138.25	1.06393	2.00777e-06	5.44747e-05
						CAPN3	53.7959	1.06255	0.00040105	0.00419084
						ABCA1	10697	1.06122	0.000318785	0.00348983
						RIPK3	107.08	1.0601	1.85445e-07	7.61003e-06
						CEMIP	2016.64	1.05751	0.0091168	0.0478325
						B4GALT4	1300.87	1.05727	0.00413844	0.0261139
						SLC26A8	21.2548	1.05699	0.00824935	0.0443366
						GPRC5C	127.275	1.05527	0.00355589	0.023229
						SERHL2	138.056	1.05475	0.0046463	0.0285864
						NT5E	3875.93	1.05471	0.0019754	0.014726
						GPR155	227.807	1.05439	0.00776687	0.0424066
						ABCC9	582.703	1.05122	0.00332414	0.0220441
						FAM3C2P	193.315	1.05022	0.000792684	0.00717206
						SLCO3A1	685.391	1.04958	0.000557422	0.00541157
						CDR2L	192.197	1.04701	0.0005352	0.00524075
						SIAE	1560.24	1.04697	3.47966e-05	0.000578051
						HOPX	58.3008	1.04672	0.00557459	0.0328465
						ETHE1	551.649	1.04572	8.83349e-06	0.00018699
						ANKRD53	80.4758	1.04517	2.65549e-05	0.000465363
						FBLN2	2102.02	1.04284	0.000324046	0.00353115
						HELZ	9619.51	1.04178	0.00014186	0.00181941
						KLHL31	111.212	1.04099	0.0055681	0.0328312
						GDPD5	235.05	1.04091	3.92503e-05	0.000636218
						RARRES1	178.554	1.0406	0.00531542	0.0316766
						GBP1	2160.15	1.04052	0.000268588	0.00304153
						SERPINB1	274.958	1.04039	1.16082e-11	2.32518e-09
						ARHGEF34P	301.814	1.04004	0.00521973	0.0312599
						PTPRM	3902.35	1.03957	0.00121507	0.0100302
						ATP1A1	17785.9	1.03907	0.00360648	0.0234581
						CD1D	17.9597	1.03776	0.00390573	0.0249267
						CDCP1	1654.27	1.03636	1.22314e-05	0.000245546
						KCNMA1	1429.51	1.03459	0.000397267	0.0041574
						PLEKHG6	60.0829	1.03355	0.00303961	0.0205981
						SIK2	1660.67	1.03299	5.52931e-06	0.000128636
						TNFRSF10A	335.803	1.03299	1.5651e-05	0.000300376
						ATP6V1G1	2182.07	1.03295	0.000321649	0.00351134
						ENSG00000280138	54.1328	1.03245	0.00322691	0.0215396
						CRYBG1	1101.5	1.03155	6.12706e-05	0.00091542
						KIFC2	219.81	1.03127	5.03757e-09	3.84654e-07
						NT5DC3	1138.14	1.03035	0.000256608	0.00295756
						IFI35	203.784	1.0289	3.16248e-07	1.19248e-05
						MISP3	50.6554	1.02871	0.000263658	0.0030032
						ZNF611	2722.08	1.02765	0.000549806	0.00535528
						SLC2A8	693.55	1.02691	0.000710131	0.00657256
						TOM1	1505.87	1.0254	3.07234e-05	0.0005234
						RHOBTB3	2011.3	1.02429	0.00152919	0.0119278
						USP47	3848.19	1.02406	2.83328e-07	1.0954e-05
						ALDH2	397.867	1.02238	0.000456575	0.00463073
						TMEM37	821.979	1.02234	0.00131091	0.0105883
						AHR	224.032	1.02215	5.30165e-05	0.000818406
						RIOK3	1245.4	1.02081	8.06512e-07	2.5728e-05
						BBOF1	340.411	1.0191	0.000297536	0.00330802
						AASS	3149.87	1.0189	0.00144586	0.0114195
						DERA	828.626	1.01881	1.20445e-06	3.56171e-05
						MYL12AP1	20.0975	1.01758	0.00336862	0.0222975
						ELOVL1	1271.99	1.01663	3.98958e-10	4.37422e-08
						ST3GAL1	170.53	1.0161	0.000923885	0.00808541
						TCP11L2	654.362	1.01564	4.88357e-07	1.72865e-05
						PSTK	81.5981	1.01389	0.000959217	0.00830622
						CIB1	1171.99	1.01299	4.96331e-08	2.63341e-06
						NRXN3	148.744	1.01131	0.00206218	0.0152033
						FAM241A	16.2617	1.01085	0.00104054	0.00885106
						COLEC11	186.529	1.01079	0.00557529	0.0328465
						AK4P1	58.9094	1.00968	0.00302696	0.0205318
						NDRG4	338.764	1.00844	2.99772e-05	0.000513552
						WIPI1	2262.23	1.00754	6.25677e-06	0.000142612
						SLC4A11	258.647	1.00672	0.00113249	0.00947288
						TESC	144.963	1.00634	0.0071275	0.0396942
						DAGLB	428.536	1.00594	0.000168117	0.0020947
						KLF4	868.566	1.00515	0.00460716	0.0284028
						GCNT2	824.689	1.00444	0.000124665	0.00164122
						ATP2C2	303.083	1.00428	0.00598723	0.0347656
						SDC1	126.651	1.00392	0.00903803	0.0474743
						GCH1	41.8176	1.00253	0.000670309	0.0062642
						DUSP10	145.593	1.00098	1.77834e-05	0.000336276
						RAB6B	98.5918	-1.00191	0.00788429	0.0429031
						ISOC1	514.137	-1.00709	0.000143181	0.00183154
						CKS2	217.687	-1.00929	0.00869562	0.0460635
						HACD4	212.36	-1.00949	5.98696e-07	2.02533e-05
						RHOBTB1	792.549	-1.01167	2.39105e-07	9.51969e-06
						HMGN2	4475.64	-1.0141	0.00221624	0.0161003
						TCF7	188.485	-1.01649	0.000224505	0.00264604
						DCLK1	105.835	-1.01731	0.000651066	0.00612731
						EHD3	128.459	-1.01911	2.52825e-05	0.000447466
						KIF6	88.5428	-1.02048	0.00113794	0.00950732
						ENSG00000286190	77.1372	-1.02186	2.09016e-05	0.000382599
						KCNH2	32.7868	-1.02237	0.00601375	0.0348345
						SNAP91	118.378	-1.02389	0.00552802	0.0326666
						CEP131	188.849	-1.02415	5.14803e-06	0.000121217
						DNAH14	1069.47	-1.02442	2.9312e-08	1.70263e-06
						MCM3	1925.76	-1.02472	0.000330545	0.00358733
						H2AC25	180.725	-1.02795	0.00064336	0.00607287
						GABRB3	133.509	-1.02972	2.25577e-06	5.99854e-05
						RPL39P3	139.783	-1.02981	0.00553732	0.0327038
						KIT	407.254	-1.03031	0.000621491	0.00589245
						WDR77	1062.97	-1.03034	0.000257069	0.00296071
						MSI1	179.957	-1.03067	0.00141958	0.0112493
						TACR1	20.7803	-1.03163	0.00112683	0.0094366
						NLGN1	314.895	-1.03362	1.92047e-05	0.00035735
						HEY2	516.383	-1.03381	0.00550933	0.0325835
						PROB1	61.7016	-1.03494	0.000231639	0.00271813
						SIGLEC1	105.313	-1.03543	5.86866e-05	0.000882984
						CCDC89	43.6647	-1.03577	0.000112451	0.00150733
						FGF13	133.818	-1.03755	0.000298886	0.00331269
						CDK5R1	58.7591	-1.03836	3.65366e-07	1.34682e-05
						ACP5	328.356	-1.03965	0.000275433	0.00311081
						CHTF18	243.301	-1.03969	0.00147536	0.0116096
						FGD1	887.64	-1.03992	1.79884e-05	0.000339446
						FOXC1	56.8524	-1.04	0.00225376	0.0163174
						LUM	4817.31	-1.04052	0.00195531	0.0146323
						CDH11	5931	-1.04053	4.33744e-05	0.000691017
						FGF12	50.1655	-1.04053	0.00205435	0.0151665
						EPB41L2	7495.02	-1.04146	3.58863e-06	9.01586e-05
						MAFB	81.2082	-1.04159	2.90528e-05	0.000499315
						MNS1	275.812	-1.04211	3.88749e-05	0.000630612
						HERC5	158.394	-1.04222	0.000704237	0.00653214
						TMPOP2	25.1706	-1.04298	0.000162395	0.00203636
						NCAPG2	1016.7	-1.04369	0.000886966	0.00782316
						ITGA9-AS1	41.1781	-1.04567	7.79953e-05	0.00111991
						FBXO41	47.848	-1.04622	2.16731e-05	0.000393354
						SPIN4	68.6519	-1.04777	0.000235194	0.0027523
						PLD1	283.877	-1.04837	0.00047604	0.00479879
						ZGRF1	435.24	-1.05001	4.99586e-06	0.000118024
						LINGO1	212.419	-1.05156	0.000238226	0.00278193
						REM1	49.8331	-1.0521	0.00646569	0.036814
						PCDHA13	66.1336	-1.05687	3.09634e-07	1.17375e-05
						CACNA1A	45.128	-1.05727	0.000312844	0.00343182
						CCDC150	93.7905	-1.05757	0.00124391	0.0102052
						CDK14	553.833	-1.06042	7.0099e-07	2.29864e-05
						COL5A1	36471.5	-1.06111	8.44712e-06	0.000182056
						LRFN5	311.731	-1.0621	8.43745e-08	4.0629e-06
						CDK6	224.717	-1.06335	8.74818e-05	0.00122969
						DLGAP3	38.2722	-1.06343	0.00276459	0.0191161
						SYT1	176.605	-1.06349	0.000672943	0.00628276
						SYN1	15.4413	-1.06406	0.00228842	0.0165069
						MTSS2	1025.13	-1.06422	0.00371693	0.0240302
						PRND	55.4492	-1.06428	0.00181406	0.0137534
						DHFR	192.393	-1.06661	0.000890485	0.00783924
						MXD3	66.466	-1.06681	0.00127341	0.0103927
						FMNL3	1125.51	-1.06687	1.54193e-10	1.92786e-08
						FAM90A25P	265.287	-1.06687	0.000309348	0.00340302
						ZNF219	66.5782	-1.06847	0.000359889	0.00383571
						OTOA	20.5279	-1.06862	0.00191182	0.014342
						CCNJL	112.525	-1.0691	1.93491e-06	5.26998e-05
						HMGB2	1266.23	-1.06951	0.00270509	0.0187714
						SPDL1	206.622	-1.07	4.48095e-05	0.00070965
						TTYH3	731.001	-1.07076	0.000264604	0.00301216
						TCF4	4570.31	-1.07287	1.50071e-06	4.2952e-05
						TRIM6	31.1874	-1.07415	0.000141325	0.00181473
						SSPN	22.295	-1.07705	0.00116585	0.0097063
						CR1	237.947	-1.07787	0.000523785	0.00515588
						JAKMIP2	43.1189	-1.07812	0.00779329	0.042527
						RAVER2	282.216	-1.07903	6.18035e-08	3.13118e-06
						PMFBP1	56.9657	-1.07953	0.000169949	0.00211128
						CDON	253.628	-1.08158	0.000973133	0.00841309
						PDE1A	100.68	-1.08257	2.847e-05	0.00049167
						SEZ6L2	779.775	-1.08285	0.000121855	0.00161216
						TRAIP	68.2821	-1.08338	8.49267e-06	0.000182853
						LHX6	16.2115	-1.08372	0.00223536	0.01622
						PCDHA2	122.434	-1.08388	0.00011432	0.0015276
						VPS9D1-AS1	70.3834	-1.08396	0.00126984	0.0103781
						SYT11	96.3717	-1.08502	2.00783e-05	0.000371024
						RGS17	24.9248	-1.087	0.000946855	0.0082384
						H2BC5	3714.65	-1.08715	0.00129245	0.0105027
						COL14A1	8033.57	-1.08753	3.65656e-05	0.00060159
						SAMD3	208.856	-1.08795	1.13095e-05	0.000230303
						PCDHA6	172.448	-1.09021	4.81859e-06	0.000114088
						HYDIN2	178.613	-1.09472	1.10409e-05	0.000225674
						CHST15	286.52	-1.0952	0.00150916	0.0118146
						ELK1	560.681	-1.09744	0.00190058	0.0142805
						LRFN1	15.2736	-1.09801	0.00721413	0.0400827
						H4C6	131.931	-1.09839	0.00273456	0.0189452
						RUNX1T1	1091.77	-1.09882	7.86163e-07	2.52473e-05
						TOX	247.728	-1.10111	0.00083749	0.00750016
						RCOR2	278.651	-1.10203	8.11481e-05	0.00115432
						RGS10	494.756	-1.10277	0.000305866	0.00338129
						WDR87BP	26.5626	-1.10299	0.000219094	0.00258814
						TPBG	166.82	-1.10521	0.00137364	0.0109789
						TMEM98	812.464	-1.10532	1.95706e-08	1.19549e-06
						SHC3	87.4092	-1.1056	0.00325739	0.0216821
						JAML	138.742	-1.10579	0.00230741	0.0166046
						AIF1L	140.441	-1.10619	9.60917e-06	0.000198881
						EDARADD	52.0732	-1.10666	0.00186907	0.0140792
						WDHD1	574.899	-1.10935	0.000114933	0.00153387
						MDK	3330.76	-1.11001	5.09583e-06	0.00012012
						USP27X	112.332	-1.11171	1.33696e-05	0.000263693
						SLC2A13	269.845	-1.11263	0.00614183	0.0353794
						ZEB2	6876.89	-1.11264	3.9973e-07	1.46089e-05
						RNA5S9	103.971	-1.11366	0.0047573	0.0291352
						TMEM132B	1112.86	-1.11395	0.00347155	0.0228586
						RGS9	32.5199	-1.11739	0.000855259	0.00761222
						SV2A	116.665	-1.11785	9.32788e-06	0.000194376
						ASXL3	92.5541	-1.12141	2.06927e-05	0.000379144
						SNAI1	34.9685	-1.12189	0.00213486	0.0156259
						TRPV4	173.402	-1.12465	4.68678e-07	1.67285e-05
						RASL10B	28.1558	-1.12658	0.00130919	0.0105793
						MCOLN2	191.478	-1.12784	0.000169143	0.00210371
						NT5DC2	1384.05	-1.12963	0.000152926	0.00193465
						ZNF114	74.2434	-1.13029	3.61387e-06	9.05797e-05
						CHAF1A	769.469	-1.13169	0.00014199	0.00181999
						PTMAP2	172.159	-1.13745	0.00130545	0.0105793
						TMEM35A	37.0176	-1.13768	0.000199015	0.00238773
						TCN2	658.428	-1.13797	2.70977e-05	0.000472167
						ZNF99	133.743	-1.13811	0.0021357	0.0156267
						OIP5	27.3281	-1.13942	0.00412241	0.0260607
						SLC4A8	70.8494	-1.13952	0.00196841	0.0146943
						PLEKHG4B	552.372	-1.14015	0.00285162	0.0195848
						DACT1	266.024	-1.14159	0.00587595	0.034259
						PLXDC1	237.815	-1.14191	0.00128684	0.0104678
						WDR76	315.045	-1.14379	0.00120209	0.00995382
						FZD4	63.8101	-1.14391	0.000144379	0.00184178
						FOXL2NB	319.115	-1.14404	0.000376269	0.00397266
						ADCY2	150.748	-1.14762	0.00137978	0.0110114
						FANCD2	1176.13	-1.14865	3.36402e-05	0.000562057
						USHBP1	59.2414	-1.1514	0.00144867	0.0114317
						H3C11	695.866	-1.15243	0.00555857	0.0327931
						CCDC74A	284.083	-1.15267	8.13349e-06	0.000176901
						RHOJ	219.775	-1.15363	8.86837e-05	0.00124413
						KCNE4	80.941	-1.15632	0.000165119	0.00206448
						H2BC21	3696.93	-1.15729	0.00224726	0.0162869
						PDLIM3	19.7357	-1.15745	0.00379857	0.0244251
						CAND2	77.3857	-1.15817	2.63717e-05	0.000462913
						CENPL	45.048	-1.15878	3.95167e-05	0.000638548
						SGO2	246.78	-1.15885	0.00270251	0.0187714
						AURKA	365.366	-1.15916	0.00143082	0.0113258
						TEDC2	47.6799	-1.16308	0.00283242	0.0194998
						SCN11A	46.5377	-1.1638	3.93654e-06	9.61865e-05
						CXCL12	571.036	-1.1645	0.000112951	0.00151214
						ZNF608	582.464	-1.1656	0.00121838	0.0100536
						DDX11	2057.31	-1.16618	0.00137495	0.0109811
						GCLC	2967.14	-1.16795	0.00418236	0.0263306
						TMEM132A	470.862	-1.17037	0.00202908	0.0150266
						PCDHAC2	31.6417	-1.17338	2.92915e-06	7.52236e-05
						BEX2	59.7447	-1.17372	0.00403966	0.0256294
						FAT4	3539.62	-1.17374	0.00383656	0.0246102
						LYVE1	44.1472	-1.17383	0.00355771	0.023229
						PER3	957.392	-1.17513	0.003769	0.0242642
						FAM43A	79.928	-1.17596	0.000936346	0.00815441
						ARHGAP22	52.8179	-1.17687	0.000309583	0.00340302
						ULBP3	18.2091	-1.17696	0.000666708	0.00624301
						DMC1	90.9576	-1.17793	0.00026564	0.00301774
						KIF4B	27.1039	-1.17978	0.000380371	0.004012
						KLHL23	150.86	-1.18066	2.4674e-07	9.76909e-06
						ARL15	160.903	-1.18109	9.59739e-06	0.00019883
						ENOX1	72.9556	-1.18123	0.000104189	0.00141523
						ANO5	65.3217	-1.18434	0.0023584	0.0168806
						PXYLP1	305.945	-1.18464	6.70986e-06	0.000150848
						EDIL3	334.705	-1.18621	0.00375202	0.0241899
						EPHX2	619.662	-1.1896	2.8531e-10	3.29725e-08
						EFNB3	76.2325	-1.19317	7.9647e-07	2.54918e-05
						PREX1	1592.79	-1.19322	1.37102e-15	1.1725e-12
						TRIB2	492.8	-1.19327	0.000144212	0.00184074
						KCNH8	21.4745	-1.19406	0.000381847	0.00402162
						ST6GALNAC3	43.2876	-1.19477	0.00158834	0.0123307
						ENSG00000286502	45.3782	-1.19581	0.00203403	0.015058
						GPC2	33.1761	-1.19822	0.00716685	0.0398718
						C1QTNF6	28.9617	-1.20056	0.000143577	0.00183483
						COL5A1-AS1	34.7318	-1.20141	0.000347971	0.00373287
						ENSG00000267749	21.7561	-1.20311	0.0016837	0.0129308
						CAP2	383.696	-1.20358	8.53632e-06	0.000183159
						OGN	1142.42	-1.20689	0.000974478	0.00841792
						KCNAB1	102.879	-1.20755	0.00888096	0.0468249
						COL26A1	47.8882	-1.20827	0.00912243	0.0478503
						CIP2A	341.782	-1.20935	0.00453033	0.0280181
						DPF3	35.01	-1.21022	4.82005e-05	0.000755518
						SNORA33	110.107	-1.21121	0.00963002	0.0498161
						GPR176	28.0161	-1.21125	3.70489e-05	0.000606977
						GNG2	37.517	-1.21145	0.000476063	0.00479879
						H2AC15	633.397	-1.21373	0.000337116	0.00364754
						EPHB2	135.156	-1.21654	2.44493e-05	0.000434519
						SLC2A12	22.381	-1.21833	0.00493606	0.029981
						MAGEE2	17.055	-1.21861	0.000636412	0.00601524
						FAM78B	18.3424	-1.21993	0.00140899	0.0111861
						PRSS23	2409.12	-1.22073	0.00867327	0.0459793
						CCNA1	63.7582	-1.22135	0.00333933	0.0221311
						STARD4	123.488	-1.22243	1.64748e-05	0.000314211
						TRO	823.311	-1.23201	7.47361e-08	3.67324e-06
						ENSG00000228477	38.0363	-1.23267	0.00413301	0.0260891
						PDE7B	101.189	-1.23415	9.65659e-08	4.55122e-06
						PGBD5	120.442	-1.23441	0.00440367	0.0274459
						CDO1	66.3141	-1.23504	0.000296256	0.00329894
						CASKIN1	41.8181	-1.23512	5.36894e-05	0.000825218
						H4C9	269.286	-1.23649	0.00183658	0.0139094
						H1-3	1153.71	-1.23672	0.0080428	0.0435771
						TCAF1P1	158.612	-1.23703	0.000993708	0.00855207
						KCNQ1	293.029	-1.2378	3.93582e-05	0.000637001
						PLK4	201.398	-1.23783	0.00151654	0.0118592
						VIM	60526.8	-1.23991	5.70633e-06	0.000132179
						PIP5KL1	28.3681	-1.24072	0.00375503	0.0241961
						CYCSP34	39.5306	-1.24269	0.00736715	0.0407212
						CDH24	292.011	-1.24331	0.00014845	0.00188696
						TMEM200A	753.259	-1.24385	0.000125549	0.00164879
						CPQ	737.191	-1.24485	1.12519e-05	0.000229547
						CDCA4	16.6123	-1.24499	0.00844707	0.0450663
						PLTP	2179.85	-1.24583	1.1213e-08	7.51516e-07
						SMO	1315.84	-1.24634	4.4791e-09	3.5078e-07
						NAP1L3	196.693	-1.24698	2.13209e-10	2.56091e-08
						LRRC4C	163.951	-1.24812	4.55561e-05	0.000719342
						DOCK3	43.9686	-1.24865	0.0055162	0.0326152
						FAM86GP	44.4182	-1.24974	0.00147024	0.0115821
						ADAM28	723.708	-1.25	0.00345679	0.0227754
						NALCN	46.4496	-1.25168	0.00851262	0.0453639
						STMN1	3907.11	-1.25242	0.000890622	0.00783924
						AFF2	242.31	-1.25592	0.00914106	0.0479362
						NEURL1B	40.8528	-1.25663	0.000126865	0.00165895
						BAHCC1	352.64	-1.25742	0.00117266	0.00974408
						FIGN	26.1403	-1.25867	0.00748578	0.0412171
						H2AC8	2730.08	-1.25932	0.00255865	0.0179888
						MEST	437.141	-1.26023	3.77536e-06	9.3531e-05
						STEAP3	153.274	-1.26114	0.00183772	0.013913
						GPR143	81.3439	-1.26165	3.29864e-05	0.000554411
						CCNE2	85.7012	-1.26262	0.00144502	0.011417
						ZWINT	485.47	-1.26358	0.00676599	0.0381278
						FANCI	1633.16	-1.26495	6.67232e-05	0.000982466
						CHEK1	297.141	-1.26594	0.00229466	0.0165352
						SLC29A4	95.2598	-1.26694	2.00133e-05	0.000370143
						MRPS6	125.443	-1.2676	2.09419e-05	0.000382681
						PHLDB2	221.884	-1.26822	3.95434e-05	0.000638548
						SLITRK4	82.2604	-1.26854	0.00329409	0.0218773
						ESR1	9941.55	-1.2696	0.000616586	0.00585634
						CENPN	100.829	-1.27141	0.000184648	0.00225072
						BEND6	86.2167	-1.27214	0.00111591	0.00937081
						GPR137C	74.6439	-1.27504	8.06376e-06	0.000175717
						ENSG00000249049	32.1676	-1.27551	0.00126564	0.0103517
						PLG	21.3998	-1.27558	0.00959584	0.0496874
						ACBD7	18.6311	-1.27598	0.00347637	0.0228692
						FANCB	168.116	-1.27612	7.27514e-05	0.00105667
						DPYSL3	393.073	-1.27752	0.000209277	0.00249128
						CCDC148	69.8766	-1.27801	0.000651934	0.00613036
						FAM162B	66.4864	-1.27827	0.000564659	0.0054651
						ZNF849P	17.863	-1.27853	0.00354532	0.0231779
						SPART-AS1	21.2166	-1.2786	4.37158e-05	0.000695419
						PDZD4	117.221	-1.27955	0.000252014	0.00291089
						PNCK	133.878	-1.28337	9.43296e-05	0.00130366
						ENSG00000213252	19.1361	-1.28438	0.00384681	0.0246328
						TAF7L	87.9951	-1.28455	0.000669721	0.00626362
						GPR156	40.2076	-1.28773	8.17323e-06	0.000177585
						ZFP69B	90.5116	-1.28852	6.79195e-08	3.38489e-06
						FMN2	71.4416	-1.29018	0.00166535	0.0128123
						DUSP15	81.298	-1.29198	1.49058e-07	6.39931e-06
						ZNF732	81.8657	-1.29235	2.03951e-06	5.51957e-05
						SNORA51	16.3835	-1.29299	0.0059338	0.0345492
						REXO5	168.941	-1.29374	0.00366445	0.0237586
						PCDH19	516.605	-1.2964	5.90172e-05	0.000887333
						HRC	119.51	-1.29715	6.42296e-10	6.66616e-08
						GALNT12	340.706	-1.29716	0.00654854	0.0372064
						CENPH	58.2313	-1.30123	0.000126255	0.0016521
						ARHGAP28	483.067	-1.30345	5.73529e-14	2.66566e-11
						SOCS1	19.5146	-1.30454	0.00541369	0.0321373
						OPN3	120.8	-1.30507	3.05962e-07	1.16189e-05
						AMPH	260.613	-1.30516	6.92829e-08	3.44481e-06
						FBXO5	303.138	-1.30809	8.03689e-05	0.00114629
						PRAG1	92.3215	-1.30863	0.000315294	0.00345338
						VWA2	83.2324	-1.3109	0.000169065	0.00210371
						XKR5	59.8885	-1.31113	5.36428e-05	0.000825095
						CBLN4	125.812	-1.31126	0.00013705	0.00177155
						RIMBP3	38.017	-1.31349	0.00168732	0.012944
						ARHGAP26	1624.18	-1.31514	0.000365613	0.00388703
						CKS1BP7	15.6826	-1.31623	0.000609494	0.0058174
						ITIH5	487.417	-1.31645	0.00156689	0.0121863
						CADM4	145.916	-1.31801	0.000519399	0.00512685
						ARHGEF15	116.811	-1.31819	1.40584e-06	4.0615e-05
						MYL6B	348.976	-1.31846	8.06369e-05	0.00114933
						H2BC8	1504.9	-1.31905	0.000373901	0.00395743
						RPS6KA6	84.9591	-1.31912	2.48429e-07	9.79964e-06
						SNORD21	78.1682	-1.32216	0.00948673	0.0492869
						TRIP13	136.027	-1.32228	0.00556056	0.0327958
						THY1	1523.2	-1.32322	2.20918e-05	0.000399597
						BRME1	31.7826	-1.32574	0.000173069	0.00214506
						MCM2	477.973	-1.32797	0.00198874	0.0148099
						FMN1	239.465	-1.33006	9.53626e-05	0.00131369
						AR	1707.28	-1.3304	2.14125e-12	5.65184e-10
						RNF207	283.676	-1.33311	0.000135031	0.00175007
						SLC5A9	231.087	-1.33456	0.00499388	0.0302634
						DPY19L2P2	40.9147	-1.33482	3.49706e-05	0.00058049
						TMEM26	358.188	-1.33899	9.70329e-05	0.00133241
						PCDHAC1	33.2059	-1.33913	8.14997e-09	5.76975e-07
						FOXD2	63.5326	-1.33967	0.000231152	0.00271636
						ESPL1	295.552	-1.34023	0.00679461	0.0382286
						ANK1	41.1922	-1.34256	4.48666e-06	0.000107298
						RAI14	1733.88	-1.34386	1.83771e-06	5.06971e-05
						CRISPLD1	298.102	-1.34435	0.000264726	0.00301216
						EDNRA	2264.11	-1.34798	2.60938e-07	1.01804e-05
						BNC2	807.487	-1.34969	1.17493e-06	3.50347e-05
						PHYHIP	15.2303	-1.35018	0.00233781	0.0167782
						APLP1	76.7761	-1.35036	9.21904e-05	0.00128072
						H2BC9	2383.24	-1.35104	0.00297311	0.0202243
						ORC6	192.635	-1.35253	5.7078e-05	0.000864254
						WASF3	105.021	-1.35316	2.48297e-08	1.45841e-06
						MFAP4	64.8796	-1.35319	0.00016455	0.00205856
						MFSD2A	893.485	-1.35416	0.00759257	0.0416656
						CTSK	2781.14	-1.35445	5.98503e-08	3.06124e-06
						RADX	31.461	-1.35643	1.7944e-06	4.96304e-05
						H2AC21	168.286	-1.35676	0.00196676	0.0146923
						SLC16A9	141.631	-1.35729	0.000107392	0.00145044
						PAH	64.4827	-1.3574	0.000597701	0.00573814
						GGH	132.601	-1.35756	2.05517e-08	1.2389e-06
						GNRHR	39.7736	-1.35956	0.000795251	0.00718313
						SHANK2	2135.56	-1.36181	9.22359e-07	2.86212e-05
						KCP	103.456	-1.36211	5.59701e-05	0.000853523
						CENPI	195.446	-1.36442	0.000148425	0.00188696
						TENM3	486.142	-1.36596	0.00170686	0.0130611
						NFAM1	20.8395	-1.36725	0.00238931	0.0170278
						DENND2A	1456.61	-1.36946	4.15983e-08	2.26303e-06
						SALL2	229.988	-1.37043	3.38578e-09	2.78415e-07
						MEX3B	163.694	-1.37082	6.10898e-10	6.37122e-08
						RASSF2	879.661	-1.37459	0.000266352	0.00302262
						ANKRD29	143.905	-1.3757	2.75419e-05	0.000478347
						ANO1	4269.01	-1.37789	7.04335e-07	2.30608e-05
						NAP1L1P3	242.742	-1.38224	0.0027799	0.0191971
						FANCA	872.284	-1.38231	7.36898e-06	0.000163602
						CSRNP3	206.942	-1.38254	4.29034e-05	0.000685044
						GYPC	1520.73	-1.38349	0.000258881	0.00297514
						KIF11	566.647	-1.38428	0.00257532	0.0180703
						LIG1	1568.04	-1.38548	4.0604e-08	2.22593e-06
						CKAP2	939.783	-1.38825	0.000340495	0.00367666
						IL1B	71.9046	-1.38835	0.00529698	0.0316075
						NEIL3	149.437	-1.39044	0.0022603	0.0163593
						BCAN	66.061	-1.39122	0.000146508	0.0018656
						LMNB2	2132.3	-1.39124	0.000597505	0.00573814
						RHOF	51.0067	-1.39168	0.00241712	0.0171802
						ARMH4	275.956	-1.39474	7.81971e-13	2.32202e-10
						MARCKSL1	192.693	-1.39519	2.32762e-06	6.17426e-05
						E2F1	97.7979	-1.39756	0.00790015	0.0429675
						EGFLAM	438.531	-1.39783	4.76641e-05	0.000748757
						CDK1	456.574	-1.3998	0.00908805	0.047705
						ST13P4	19.2142	-1.40121	0.000288117	0.00323017
						SPAG5	719.335	-1.40517	0.00114722	0.00956988
						H2BC26	110.902	-1.40559	0.0010655	0.00903623
						POLQ	410.348	-1.40859	0.00575492	0.0336704
						MARCKS	1144.02	-1.40886	0.00100606	0.00864532
						GINS1	117.748	-1.41106	0.00124833	0.0102376
						RUNX2	538.457	-1.41552	0.00277782	0.0191951
						MXRA5	1720.11	-1.41652	0.000113713	0.00152044
						CENPE	885.979	-1.41667	0.00310152	0.0209115
						AJUBA	189.87	-1.41785	1.14972e-05	0.000233477
						COL7A1	17986.8	-1.41797	2.27915e-05	0.000409481
						LAMA3	3410.32	-1.4185	4.47469e-05	0.000709184
						AQP9	20.888	-1.42055	0.00733551	0.0405778
						RXRG	27.1982	-1.42194	0.00267234	0.0185925
						CIB2	68.7247	-1.42366	1.90085e-06	5.21027e-05
						SRPX2	856.59	-1.42433	0.00472801	0.0289974
						VANGL2	577.336	-1.4248	8.54093e-06	0.000183159
						PDE5A	1186.31	-1.4272	6.51501e-09	4.73779e-07
						HEYL	301.157	-1.42725	7.36959e-09	5.28731e-07
						KCNIP4	129.101	-1.42855	1.29762e-10	1.70204e-08
						CDT1	122.241	-1.42898	0.00374223	0.0241427
						FNDC5	65.2882	-1.42921	1.61511e-06	4.56759e-05
						CDCA7L	167.446	-1.43037	1.34239e-05	0.000264519
						JAKMIP3	59.303	-1.43212	3.81938e-06	9.39478e-05
						H4C4	852.705	-1.43257	6.41784e-06	0.000145662
						ATRNL1	458.667	-1.43319	8.27888e-06	0.000179516
						BUB1	542.42	-1.43535	0.00729576	0.0404102
						GSTM5	713.8	-1.43909	0.00056435	0.00546459
						NBL1	50.8989	-1.43962	0.00853216	0.0454227
						GRID1	119.27	-1.44449	5.38789e-05	0.000826942
						EIF4BP7	56.9162	-1.44668	0.00111816	0.00938237
						TACC3	474.755	-1.44691	0.00492874	0.0299641
						AKNAD1	20.9408	-1.44721	8.62815e-06	0.000184344
						SPATA31C1	69.7259	-1.44882	3.12127e-09	2.5966e-07
						H2AX	708.326	-1.44927	0.000515428	0.00509471
						ITM2A	184.125	-1.44938	0.00200515	0.0148855
						PSRC1	43.8943	-1.44967	0.00277963	0.0191971
						HELLS	573.251	-1.45216	1.16585e-05	0.000235372
						H2AC4	304.06	-1.45229	0.00723827	0.040175
						SERPINA1	115.403	-1.45551	0.000160371	0.0020169
						LRRC32	71.1508	-1.45566	3.59393e-05	0.000593345
						ZNF730	135.373	-1.45584	1.02782e-06	3.13478e-05
						ZNF157	18.2662	-1.45732	4.98085e-05	0.00077625
						FAM234B	349.849	-1.46388	0.0035054	0.0229894
						FMOD	435.422	-1.46451	6.60085e-05	0.000972613
						TICRR	297.759	-1.46858	0.00144902	0.0114317
						LEF1	1188.82	-1.46893	3.78463e-12	9.19493e-10
						CDC6	443.484	-1.46911	0.000608502	0.0058128
						COL24A1	368.25	-1.46985	5.46692e-08	2.86477e-06
						PCYT1B	19.7281	-1.47067	0.00236454	0.016902
						FAXC	27.9783	-1.47299	9.44446e-06	0.000196423
						STX1B	63.5241	-1.47305	3.82297e-06	9.39478e-05
						CIAPIN1P	18.6262	-1.47305	0.00207263	0.0152592
						CNTNAP3P2	15.3322	-1.47345	0.00883896	0.046661
						KIAA1549L	20.5401	-1.4742	0.000275053	0.00310816
						SPEG	168.843	-1.4752	9.10772e-05	0.00126938
						BGN	1054.76	-1.47585	0.000265126	0.0030135
						CCDC136	292.094	-1.47756	1.43099e-07	6.19323e-06
						FSD1	37.6964	-1.48376	6.58576e-06	0.000148527
						KIF2C	333.976	-1.48678	0.00422124	0.0265285
						CARD10	215.57	-1.48689	4.01931e-05	0.000647085
						KIF14	397.226	-1.48749	0.0038976	0.0248823
						SESN3	1290.22	-1.48904	2.01856e-12	5.39459e-10
						GNAO1	104.931	-1.4896	3.25035e-07	1.21703e-05
						PRR15	117.151	-1.49134	1.43926e-05	0.000281016
						PGR	12389.3	-1.49306	5.57875e-09	4.19407e-07
						MCOLN3	494.951	-1.4954	8.79244e-05	0.0012351
						H2AC17	1940.4	-1.49573	0.000179332	0.00220225
						NXNL2	42.0766	-1.49599	0.000815283	0.00733926
						PDGFC	594.236	-1.49658	6.44683e-05	0.000955185
						CCDC74B	314.325	-1.49682	1.54206e-07	6.56759e-06
						H3C1	685.695	-1.49771	0.00150558	0.0117953
						DHFRP1	46.9428	-1.50456	1.61646e-07	6.77645e-06
						LYPD6	26.8543	-1.50731	0.00185295	0.0139986
						GPLD1	65.4162	-1.50771	1.20263e-09	1.1327e-07
						CIART	83.379	-1.50796	2.15843e-05	0.000392409
						ZNF492	76.8432	-1.51065	6.55963e-07	2.17097e-05
						SNORD116-25	18.9964	-1.51139	4.56337e-05	0.000720036
						P2RY14	304.478	-1.52161	0.000219229	0.00258814
						CRMP1	732.639	-1.52527	5.33157e-07	1.85953e-05
						ASPM	1585.12	-1.52652	0.00640534	0.0365873
						C19orf48	118.732	-1.52818	5.6743e-05	0.000861624
						GLRB	282.473	-1.5307	4.29531e-06	0.000103884
						SPC24	105.274	-1.5314	0.0090375	0.0474743
						MELK	349.569	-1.53412	0.00345372	0.0227622
						TMEM120B	1370.16	-1.53434	2.50612e-05	0.000444285
						CFH	31.701	-1.53666	0.00480467	0.0293664
						SMLR1	29.4031	-1.53751	0.00142716	0.0113052
						CCDC80	983.265	-1.53938	0.00251622	0.0177547
						GRIN3A	76.4435	-1.53957	2.06055e-05	0.000378475
						PHLDA1	304.282	-1.54081	0.00681092	0.0382499
						DRD2	15.9873	-1.5409	0.00081111	0.00731402
						DACT3	110.381	-1.54223	1.70284e-06	4.76528e-05
						GAMT	81.9551	-1.54247	0.000246223	0.00285634
						PACSIN1	94.3381	-1.54323	0.00614149	0.0353794
						TTK	242.606	-1.54556	0.00423909	0.0266251
						BLM	242.43	-1.54678	0.00021596	0.00255915
						FAM184A	101.971	-1.55034	1.89812e-07	7.75941e-06
						GINS4	50.3781	-1.55036	0.000513697	0.00508458
						LPA	15.4032	-1.55132	0.000277624	0.0031339
						RAD51AP1	92.7828	-1.55441	0.00150484	0.0117938
						GALNT17	505.4	-1.5554	4.42101e-06	0.000105936
						ANK2	2102.81	-1.55585	0.00152915	0.0119278
						SLC27A6	74.8899	-1.55912	0.00359608	0.0234117
						CCNB2	127.398	-1.56342	0.00384584	0.0246328
						FOLH1	299.455	-1.56614	0.000670369	0.0062642
						NUF2	132.45	-1.56685	0.000917431	0.00805201
						H2BC11	1402.68	-1.56708	0.000242697	0.00282391
						REEP2	19.2855	-1.56804	0.0019973	0.0148529
						IL27RA	56.5805	-1.56946	3.90638e-06	9.55589e-05
						KIF26A	439.997	-1.57193	2.3146e-05	0.000414458
						WDR62	394.062	-1.57196	5.74142e-05	0.000867502
						CCND2	429.973	-1.57225	5.46875e-06	0.000127783
						HMCN2	46.7123	-1.57256	5.27899e-05	0.000815497
						H2BC15	1680.21	-1.57261	4.21314e-05	0.000674228
						COLEC12	285.019	-1.57334	0.00114182	0.00953228
						CDCA7	972.016	-1.5736	5.81854e-08	2.9976e-06
						BRCA2	443.883	-1.57361	0.000535462	0.00524075
						H2BC18	2420.06	-1.575	8.44587e-05	0.00119426
						ORC1	341.58	-1.57557	2.98531e-05	0.000512247
						CORIN	131.55	-1.57754	0.000618007	0.00586202
						TLE3	338.898	-1.57824	9.78774e-05	0.00134142
						GJA4	90.9596	-1.57918	8.16233e-05	0.00116031
						STRIP2	121.4	-1.57949	4.80473e-07	1.70357e-05
						PALLD	12992.2	-1.57971	1.91459e-08	1.17289e-06
						SNAP25	15.2074	-1.58104	2.09416e-05	0.000382681
						SLC44A5	36.9865	-1.58355	0.000242766	0.00282391
						SLIT1	25.2725	-1.58365	1.29056e-05	0.000257149
						IL31RA	32.5927	-1.58415	0.0016261	0.0125516
						FAM83D	200.494	-1.58489	0.00844835	0.0450663
						CENPK	205.645	-1.58626	0.000150012	0.00190342
						SGO1	65.5467	-1.58826	0.00384176	0.0246287
						TCEAL7	84.6546	-1.58848	4.80372e-07	1.70357e-05
						SLC2A4	21.3041	-1.59002	0.00136167	0.0109158
						RAB9B	19.5482	-1.5923	0.000368677	0.0039157
						STK32B	30.9786	-1.59806	0.000497116	0.00495494
						MSX2	364.12	-1.60166	0.000345134	0.00371736
						H2AC16	1287.43	-1.60511	0.00214048	0.015651
						KIF23	625.854	-1.60717	0.00551991	0.0326281
						CPAMD8	323.481	-1.60773	4.38874e-06	0.000105428
						MYH15	19.1672	-1.6078	0.00385611	0.0246689
						PKNOX2	113.36	-1.61021	3.03425e-07	1.15637e-05
						COL22A1	45.4312	-1.61374	0.00462416	0.0284971
						LMNB1	773.347	-1.61487	0.00106639	0.0090366
						SLC5A3	1319.33	-1.61919	0.000378214	0.00399123
						ST8SIA1	76.2114	-1.62317	5.92117e-07	2.00944e-05
						DIAPH3	564.887	-1.62763	0.000565672	0.00547243
						CDC45	284.225	-1.62962	0.00638068	0.0364802
						JAM2	229.982	-1.63216	4.48319e-10	4.86551e-08
						NECAB1	20.5876	-1.63479	0.00447308	0.0277329
						LTBP1	3185.54	-1.63637	0.000346784	0.00372857
						COL12A1	6257.19	-1.63698	0.00223068	0.0161997
						H3C7	2204.68	-1.6382	0.000828829	0.00743304
						H2AC12	1458.9	-1.63995	0.000173491	0.00214904
						BEND5	94.8743	-1.64408	2.7988e-07	1.08403e-05
						H2AC11	2495.89	-1.64643	8.9978e-05	0.00125899
						PADI2	18.9844	-1.64828	0.001685	0.0129308
						PRDM6	158.095	-1.64892	0.000776259	0.00705214
						RNF157	229.626	-1.65997	1.91088e-06	5.23105e-05
						PCDH10	207.834	-1.66033	0.00163161	0.0125798
						H3C13	196.135	-1.66054	0.000552981	0.00537897
						DNAJC22	234.221	-1.66061	4.34755e-06	0.000104675
						RSPO3	30.9319	-1.6626	0.00469552	0.0288455
						NEK2	192.48	-1.66351	0.00775014	0.0423563
						CDH20	40.3351	-1.66364	0.00244414	0.0173376
						EMID1	291.817	-1.66627	1.47407e-07	6.36681e-06
						VWA5B2	24.1792	-1.66641	0.00217527	0.0158566
						ABTB3	256.219	-1.67375	8.49074e-07	2.67352e-05
						CNTNAP3B	51.4964	-1.67425	0.000111509	0.00149753
						FOXS1	38.3609	-1.6765	2.11661e-06	5.6994e-05
						CDCA2	295.734	-1.67872	0.00406822	0.0257658
						B4GALNT4	880.195	-1.67971	1.51277e-09	1.37046e-07
						NCAPH	195.737	-1.68086	0.00600847	0.0348133
						DPP6	656.436	-1.68176	1.67171e-06	4.7028e-05
						ADAMTS19	824.534	-1.68207	1.65096e-16	2.94146e-13
						FAM81A	103.209	-1.6841	0.000188996	0.00229197
						CD34	1892.77	-1.68825	2.62775e-06	6.85138e-05
						BCL11A	67.2075	-1.68925	1.44059e-05	0.00028102
						XRCC2	34.9503	-1.69044	5.38248e-05	0.000826705
						NEXMIF	22.1424	-1.69169	8.98141e-07	2.79916e-05
						RGS7BP	193.068	-1.69243	8.21122e-05	0.00116648
						PTMS	5282.62	-1.69325	0.000513786	0.00508458
						RAB38	15.692	-1.69584	3.08479e-05	0.000524684
						ARNT2	726.698	-1.69723	5.08984e-07	1.79572e-05
						ARHGEF39	51.5946	-1.69774	0.00365042	0.0236862
						SLCO2A1	122.074	-1.69817	0.00852888	0.0454166
						STC2	17.7507	-1.70033	0.00138809	0.0110489
						E2F2	33.04	-1.70336	0.00347547	0.0228692
						H2BC17	806.886	-1.70409	0.00110106	0.00927529
						HMGA2	66.5678	-1.70577	0.000261324	0.00298837
						CLIC5	142.473	-1.70679	4.43354e-05	0.000703706
						EFCC1	37.0682	-1.71343	8.43019e-08	4.0629e-06
						KNL1	381.929	-1.71453	0.00135783	0.0108891
						TPX2	818.541	-1.71454	0.00517707	0.0310741
						CIT	1206.69	-1.71609	0.000348992	0.00374008
						TYMS	159.356	-1.71677	0.00018236	0.00222664
						FOXM1	429.872	-1.71835	0.00243827	0.0173075
						CAMK4	68.5809	-1.72252	0.00030883	0.00340302
						MDFI	28.2599	-1.72432	0.00249703	0.0176511
						VWC2	185.175	-1.72721	1.24383e-07	5.56341e-06
						SMPDL3B	62.5021	-1.7303	0.00442123	0.0275184
						SARDH	175.332	-1.73104	4.57306e-12	1.07639e-09
						FREM1	2791.58	-1.73476	2.56028e-09	2.17217e-07
						HSD17B14	130.65	-1.74243	1.92996e-11	3.43855e-09
						H3C6	227.024	-1.74335	0.000480373	0.00482858
						SCN8A	151.737	-1.7434	1.74669e-07	7.22324e-06
						PTTG1	319.624	-1.74512	0.00730297	0.0404347
						MEX3A	189.732	-1.74533	1.85039e-07	7.60797e-06
						DTL	354.49	-1.74588	0.00127432	0.0103927
						PMAIP1	27.5029	-1.74594	0.000349588	0.00374459
						HMGN5	482.757	-1.74652	0.00031333	0.00343538
						COL16A1	2839.87	-1.74815	4.74826e-07	1.68915e-05
						PIK3R3	17.8698	-1.74833	1.08158e-05	0.000221496
						ZNF704	2268.73	-1.7487	2.98329e-08	1.72386e-06
						RYR1	464.227	-1.7495	3.09172e-11	5.00765e-09
						H3C10	793.203	-1.75123	5.66568e-05	0.000860925
						CGNL1	3225.8	-1.75391	3.50081e-08	1.96967e-06
						MYLK2	31.3579	-1.75675	7.21951e-08	3.56474e-06
						RUBCNL	332.778	-1.75789	2.47935e-06	6.52012e-05
						SKA3	129.192	-1.7618	0.00100469	0.008637
						MLPH	517.952	-1.76189	0.000722075	0.00663916
						F7	20.8012	-1.7682	0.000236291	0.00276246
						EYA4	35.4442	-1.76955	0.000477304	0.0048063
						SPDYE22P	30.1574	-1.77462	1.4329e-05	0.00028003
						MCM10	231.558	-1.77617	0.00318294	0.0212926
						MN1	43.1251	-1.77622	9.74257e-05	0.00133695
						ELMOD1	29.651	-1.78187	4.00978e-06	9.77528e-05
						H2AC13	1072.74	-1.78317	8.6945e-05	0.00122376
						CNNM1	16.0641	-1.7864	1.8664e-06	5.13561e-05
						NCAPG	359.125	-1.78672	0.00219811	0.0159849
						KCNN1	37.2509	-1.79134	0.00019051	0.0023064
						LTK	22.4626	-1.79559	0.000319012	0.00349052
						KIF4A	655.14	-1.79591	0.00199807	0.0148535
						CENPA	50.3881	-1.79831	0.00400873	0.0254625
						CLEC11A	161.455	-1.79991	5.83312e-06	0.000134678
						HJURP	392.332	-1.80721	0.00247862	0.0175531
						H3C12	167.469	-1.80824	0.000392213	0.00411349
						AGAP2	95.1333	-1.80832	5.11908e-15	3.219e-12
						NKD1	70.8346	-1.81028	0.00112373	0.00942137
						IRAG1	637.001	-1.81564	7.14469e-05	0.00103985
						NHSL2	215.53	-1.81708	3.00968e-12	7.57023e-10
						H2AC14	1057.78	-1.82134	7.97009e-05	0.00113828
						GPER1	26.358	-1.82316	0.000581646	0.0056092
						PODXL2	171.487	-1.82606	1.30089e-05	0.000258485
						CNTN1	811.456	-1.82793	1.15977e-05	0.000234605
						OLFM2	264.797	-1.83051	2.16624e-13	7.57679e-11
						ENSG00000256663	44.718	-1.83289	0.00493049	0.0299641
						TOP2A	3916.2	-1.83362	0.00199976	0.0148609
						H2BC7	1934.37	-1.83387	5.86865e-05	0.000882984
						SLC26A4	218.471	-1.83629	0.00823344	0.0442623
						KIF18A	282.004	-1.8365	0.000655448	0.00615707
						OLFML2A	254.433	-1.84053	8.26377e-05	0.00117225
						MMP16	558.116	-1.84126	5.43127e-08	2.85308e-06
						PIMREG	49.7839	-1.84241	0.00326364	0.0217102
						CKAP2L	123.582	-1.8463	0.00184086	0.013927
						MKI67	7679.33	-1.84716	0.000961083	0.00831901
						C3orf70	58.6955	-1.84721	7.1831e-06	0.00016014
						CDH10	20.6973	-1.85116	2.05487e-05	0.000377756
						BRIP1	510.177	-1.85591	2.36241e-05	0.000421357
						ATP8B3	256.44	-1.856	1.31468e-08	8.67524e-07
						PCDH15	26.6092	-1.85706	0.00158593	0.0123165
						PAG1	226.489	-1.86484	3.20028e-05	0.000540886
						ZNF695	26.5093	-1.86672	4.62474e-07	1.65901e-05
						GAS2L3	199.773	-1.86683	5.02082e-05	0.000781019
						ANKRD18CP	21.2148	-1.86756	0.00023273	0.00272771
						MAD2L1	102.844	-1.8686	5.63735e-10	5.99635e-08
						ANKS1B	89.7407	-1.87062	6.02671e-08	3.07521e-06
						TGFBI	4427.61	-1.87364	4.54282e-06	0.000108342
						NUDT10	32.2988	-1.87953	3.34102e-06	8.46339e-05
						CBFA2T3	38.3851	-1.8799	6.46424e-05	0.000956439
						DACH1	410.141	-1.88134	8.75892e-06	0.000185964
						FBN2	1723.94	-1.88156	1.28582e-09	1.19525e-07
						ZNF726	192.121	-1.88324	8.07458e-07	2.5728e-05
						LTBP2	1793.56	-1.88518	1.33579e-05	0.000263693
						RBP7	131.754	-1.88648	6.04425e-07	2.04149e-05
						FNDC1	1062.26	-1.89334	0.00135106	0.0108416
						NRG2	317.978	-1.89394	1.29599e-05	0.000257991
						CREB5	475.954	-1.89751	4.55978e-07	1.63846e-05
						SHISAL2A	62.7768	-1.90359	9.87773e-08	4.62455e-06
						TMSB15A	29.5362	-1.90639	0.00227142	0.0164119
						SLITRK6	310.179	-1.91099	7.67381e-05	0.00110822
						AURKB	92.8048	-1.91567	0.000948314	0.00823851
						NETO2	187.586	-1.91631	9.02442e-11	1.22667e-08
						SHANK1	222.528	-1.92577	1.77856e-08	1.11512e-06
						CXCR2	15.4697	-1.92622	0.0074614	0.0411358
						ROBO2	305.015	-1.92844	2.05777e-06	5.54793e-05
						FBXO43	27.6679	-1.9301	9.22935e-05	0.00128132
						ASF1B	63.6703	-1.93306	0.00430029	0.0269225
						LRRC4B	158.195	-1.93748	7.74213e-07	2.50419e-05
						RPSAP56	25.1823	-1.94459	0.000419273	0.00433046
						VSTM4	383.273	-1.9489	2.0273e-07	8.22459e-06
						DACT2	83.4682	-1.94955	0.000390881	0.00410642
						GPAT3	36.3431	-1.95063	4.11682e-07	1.49436e-05
						SHC2	355.796	-1.9535	1.12577e-08	7.52158e-07
						EGFL6	184.443	-1.95549	1.24865e-09	1.16577e-07
						PTCH1	15170.6	-1.96306	2.44502e-16	3.07497e-13
						KIF18B	230.232	-1.96518	0.0020024	0.0148702
						SCAMP5	31.3898	-1.96836	9.27492e-06	0.00019365
						CDH2	693.124	-1.9702	7.24101e-08	3.56711e-06
						ABCD2	85.2625	-1.97095	4.88155e-05	0.000762364
						H2BC14	1031.2	-1.97691	3.57022e-05	0.000589886
						E2F7	147.59	-1.97837	8.88537e-05	0.00124553
						MPP2	33.4785	-1.98369	4.6329e-08	2.47628e-06
						PSD2	28.5899	-1.98385	9.13461e-06	0.00019138
						BUB1B	825.555	-1.98561	0.000294216	0.00328134
						EPHB1	104.398	-1.98625	1.40104e-05	0.000274641
						TRPA1	17.1661	-1.98648	0.00012957	0.00168915
						NLGN3	502.149	-1.98801	2.58263e-07	1.00945e-05
						TENM1	21.7932	-1.98967	0.00268079	0.0186366
						NPAP1	28.1852	-1.99241	0.000259364	0.00297514
						DPYSL4	243.239	-1.99449	1.51687e-10	1.91748e-08
						UCHL1	228.088	-1.99887	2.8291e-06	7.3051e-05
						CBLN2	35.9008	-2.0046	0.00313587	0.0210568
						ALAS2	31.8483	-2.00763	0.00299878	0.0203601
						RTKN2	107.466	-2.01186	4.08586e-05	0.000656316
						CDCA5	50.4078	-2.01247	0.000606259	0.00579429
						UNC13A	27.1971	-2.0148	4.42473e-06	0.000105936
						SLC4A1	23.6761	-2.02418	0.00238904	0.0170278
						SULT1C4	124.828	-2.02715	4.02169e-12	9.66109e-10
						UHRF1	373.545	-2.02904	0.0012199	0.0100589
						SNCA	136.155	-2.03154	1.73312e-06	4.83734e-05
						H2BC10	1851.84	-2.0353	0.000119786	0.0015907
						FBN3	110.026	-2.03599	0.00441074	0.0274772
						ZFHX4	88.8191	-2.0422	0.00371918	0.0240314
						RBFOX2	83.433	-2.04477	0.00231787	0.0166687
						CLIC6	29.5981	-2.04547	0.00349933	0.0229707
						ST8SIA2	36.0002	-2.04742	1.19093e-05	0.000239982
						BEX1	15.2517	-2.04762	0.00124379	0.0102052
						ROBO3	39.6974	-2.04807	1.16565e-05	0.000235372
						MED12L	62.3423	-2.05229	9.96016e-07	3.06417e-05
						ZNF367	97.2244	-2.05253	0.00110105	0.00927529
						TRIM9	29.6124	-2.05259	7.93727e-07	2.54421e-05
						H3C3	1430.36	-2.05999	0.000181196	0.00221877
						GUCY1A2	802.348	-2.06245	1.27247e-07	5.656e-06
						CENPU	350.556	-2.06522	5.80952e-08	2.9976e-06
						PCLAF	39.1107	-2.06643	0.000793362	0.00717462
						ESCO2	172.841	-2.07568	0.000930133	0.00812015
						GPR63	28.7948	-2.07777	8.07083e-06	0.000175717
						CTNND2	76.1202	-2.07815	7.7415e-05	0.00111416
						FRMPD4	15.9003	-2.07922	0.000698167	0.0064871
						DKK3	767.367	-2.07997	3.73615e-07	1.37485e-05
						PTCH2	810.2	-2.0801	2.57804e-08	1.50597e-06
						CLSPN	612.014	-2.08232	0.00039351	0.00412212
						PNPLA3	83.2306	-2.08417	2.6847e-06	6.98284e-05
						CYP26B1	39.3642	-2.09194	0.00416565	0.0262409
						EXO1	224.105	-2.09314	0.000199492	0.0023911
						ELFN1	268.421	-2.10297	2.58071e-07	1.00945e-05
						TMEM121B	17.3529	-2.10441	3.03786e-05	0.000518352
						MSC-AS1	15.3546	-2.10702	0.000535595	0.00524075
						ADAMTS6	847.527	-2.10819	7.55668e-06	0.00016725
						TMEM119	82.7026	-2.11112	0.00126138	0.0103208
						ENSG00000241207	17.0529	-2.11468	0.00133273	0.0107281
						MFAP2	611.783	-2.12162	7.1993e-08	3.56299e-06
						MAGEL2	107.332	-2.12754	6.46584e-07	2.16338e-05
						IGLC3	60.5839	-2.12764	0.00730397	0.0404347
						BHLHE41	248.044	-2.12897	2.60444e-14	1.35812e-11
						GRIK5	113.016	-2.12908	0.000177908	0.00218854
						PNMA3	21.5471	-2.14129	3.10467e-05	0.000527227
						FCGR3B	49.0824	-2.14519	0.00679989	0.0382308
						PPP2R2C	786.805	-2.14527	2.33906e-10	2.77829e-08
						E2F8	148.399	-2.14831	7.47416e-10	7.60941e-08
						GLT8D2	166.61	-2.15218	1.86291e-17	4.97864e-14
						PRCD	58.5748	-2.16283	2.1972e-13	7.57679e-11
						DIO3	46.256	-2.16304	0.00181136	0.0137378
						LAMA1	1189.86	-2.16494	5.45196e-05	0.000834978
						APOBEC3B	150.728	-2.17222	0.000193951	0.00233748
						CEROX1	272.686	-2.17604	5.92548e-13	1.83604e-10
						TNN	23.0398	-2.18037	0.000124831	0.00164239
						H2BC6	1795.53	-2.18418	3.59288e-08	2.01616e-06
						ARNT2-DT	21.9189	-2.18424	1.76742e-06	4.92666e-05
						CPM	3412.28	-2.19028	0.000134881	0.00174985
						ENSG00000283674	22.9995	-2.19663	4.0173e-06	9.78244e-05
						CPZ	1029.56	-2.19709	9.66443e-08	4.55122e-06
						TNC	7176.56	-2.19817	0.000213175	0.00253205
						SOX9	74.9449	-2.20001	0.000973614	0.00841385
						WFDC1	162.879	-2.20731	3.29769e-05	0.000554411
						ANO4	762.325	-2.21559	2.8792e-07	1.11114e-05
						ENC1	611.543	-2.21693	6.50634e-07	2.16991e-05
						DIO2	1627.45	-2.2249	7.4241e-05	0.00107539
						SORCS2	143.261	-2.22547	2.70461e-07	1.05136e-05
						PTHLH	59.8518	-2.23451	1.17106e-06	3.50172e-05
						VASH2	84.146	-2.23699	3.15729e-07	1.19248e-05
						HMMR	179.284	-2.25559	3.49995e-09	2.85607e-07
						IRS4	28.0222	-2.25799	5.68465e-07	1.95085e-05
						CA11	208.707	-2.26924	1.79109e-08	1.11969e-06
						NREP	261.141	-2.2737	4.37058e-11	6.62716e-09
						NPAS3	1187.54	-2.27949	1.19839e-05	0.000241031
						GABRA3	132.841	-2.27998	3.2061e-05	0.00054144
						H2BC13	1520.01	-2.28178	4.88354e-09	3.75576e-07
						EDN3	514.827	-2.2824	3.06917e-08	1.76395e-06
						SCN2B	31.539	-2.28696	3.34661e-07	1.24436e-05
						SLC28A1	15.5612	-2.28857	0.00149673	0.0117426
						PAGE4	275.316	-2.29405	3.46335e-05	0.000575789
						IGDCC4	119.438	-2.30645	1.60882e-07	6.77645e-06
						CACNA2D2	71.7911	-2.32123	8.27627e-06	0.000179516
						MYO3A	28.3495	-2.32503	0.000186046	0.00226235
						PKHD1	147.938	-2.32707	2.7334e-05	0.00047551
						CENPF	2075.26	-2.3289	4.63999e-09	3.60252e-07
						CHD5	18.198	-2.33041	3.417e-07	1.26612e-05
						GALNT16	31.6852	-2.33144	1.21207e-07	5.47383e-06
						PDGFD	98.1137	-2.33165	2.38961e-05	0.000425395
						IL17RB	170.938	-2.33226	8.34502e-08	4.03657e-06
						STXBP5L	110.556	-2.33952	7.73359e-05	0.00111416
						CDC25C	71.6156	-2.3504	0.000120028	0.00159193
						CACNA1B	96.1705	-2.37059	2.50286e-06	6.57384e-05
						CCBE1	274.043	-2.3776	2.06951e-05	0.000379144
						COL9A1	72.5712	-2.3846	1.00046e-06	3.06444e-05
						ZCCHC12	62.311	-2.38707	0.00090962	0.00799
						H1-1	389.686	-2.38839	0.000263509	0.00300311
						ZNF469	998.56	-2.39564	1.34709e-14	7.57913e-12
						H2BC3	483.641	-2.39703	9.17735e-07	2.85191e-05
						SFRP1	859.899	-2.41715	2.23835e-06	5.96706e-05
						FJX1	315.688	-2.41739	6.29988e-05	0.00093731
						ANLN	476.53	-2.42142	8.63898e-09	6.0757e-07
						FLRT1	108.26	-2.42202	4.02004e-09	3.17153e-07
						NXPH3	114.019	-2.4272	2.17994e-06	5.84049e-05
						CRABP2	1220.08	-2.42823	6.65745e-07	2.19655e-05
						PAK5	79.5642	-2.43733	0.000445955	0.00455109
						TENM4	662.5	-2.43803	9.10404e-06	0.000191015
						MXRA5Y	26.7457	-2.44744	8.31809e-05	0.00117725
						FHOD3	378.469	-2.45559	1.59311e-06	4.51732e-05
						LRRN1	48.4515	-2.46234	3.53222e-05	0.000584511
						ADGRB2	113.565	-2.46256	1.49588e-07	6.4092e-06
						RGPD5	147.274	-2.46558	0.00663906	0.0375884
						PNMA8A	120.049	-2.47712	4.71902e-11	7.10512e-09
						KIF15	310.605	-2.48127	4.52795e-09	3.53312e-07
						CCN4	38.4684	-2.49794	0.00019658	0.00236516
						DRP2	49.0292	-2.50018	5.84447e-05	0.000881204
						PMEPA1	551.535	-2.51479	8.1462e-07	2.59175e-05
						POTEE	56.4227	-2.51678	3.41588e-06	8.60836e-05
						HCN1	89.0305	-2.52211	5.04093e-05	0.000783249
						TCHH	23.8505	-2.52685	5.28901e-12	1.22912e-09
						DEPDC1	102.776	-2.53834	4.97995e-08	2.63543e-06
						RPS26P47	36.185	-2.55552	0.00442413	0.0275205
						ADAMTS16	759.959	-2.56121	4.30587e-05	0.000686498
						H3C2	1624.39	-2.56532	5.34169e-09	4.06425e-07
						TROAP	223.036	-2.57099	1.04182e-07	4.84221e-06
						H3C8	954.025	-2.57333	9.24393e-09	6.45867e-07
						FRRS1L	44.863	-2.58554	2.55441e-08	1.49625e-06
						CCL21	70.7043	-2.59079	0.000819699	0.00736661
						OLFM1	982.201	-2.60034	5.66152e-06	0.000131283
						SNX5P2	31.6101	-2.62593	1.20617e-06	3.56186e-05
						SPATA31C2	208.806	-2.6263	2.181e-09	1.92312e-07
						IQGAP3	579.243	-2.62874	6.55103e-08	3.28782e-06
						TCEAL5	126.943	-2.63389	3.32751e-08	1.9022e-06
						OVGP1	411.447	-2.65421	4.34759e-06	0.000104675
						MTCL1	778.281	-2.67008	7.94253e-10	7.8982e-08
						ADAMTS14	45.2501	-2.67561	1.20548e-07	5.4604e-06
						ITGA11	144.754	-2.67752	1.98745e-05	0.000368212
						PTPRN2	174.464	-2.68305	1.7462e-11	3.16388e-09
						KMO	696.933	-2.68377	0.0019476	0.0145951
						OGDHL	160.117	-2.69186	7.95602e-06	0.000173926
						OTOF	26.569	-2.69544	3.67683e-06	9.18349e-05
						TUBB2B	105.385	-2.70086	1.2418e-06	3.639e-05
						UBE2C	318.934	-2.70635	9.94349e-09	6.79207e-07
						CUX2	52.7538	-2.71291	0.000179288	0.00220225
						SEMA3D	211.705	-2.72965	1.31892e-05	0.000261582
						NRG1	131.307	-2.73225	3.8245e-05	0.00062323
						COL13A1	39.4859	-2.74051	0.000488099	0.00488422
						KHDRBS2	40.8451	-2.74142	8.89388e-06	0.000188082
						GRIA2	150.857	-2.74977	0.000117635	0.0015631
						CD22	38.2144	-2.76837	2.11367e-05	0.000385253
						HOXA13	380.273	-2.79016	0.00138582	0.0110349
						FAM222A	25.0559	-2.7961	1.04119e-07	4.84221e-06
						SYNDIG1	18.1648	-2.79813	2.32575e-08	1.38508e-06
						ST8SIA6	32.5992	-2.8072	0.000319261	0.00349146
						NRXN1	143.919	-2.81156	2.55898e-10	3.0061e-08
						COL27A1	4495.13	-2.82729	6.61363e-07	2.18546e-05
						SEMA3A	167.157	-2.83021	1.87356e-05	0.00034984
						EPHA5	334.955	-2.83218	2.64479e-05	0.000463869
						ITGA8	832.226	-2.85342	1.61235e-07	6.77645e-06
						CYGB	57.4439	-2.85495	4.85808e-09	3.74966e-07
						CLCNKA	15.3755	-2.8688	6.65907e-06	0.000149864
						PLA1A	116.99	-2.87512	3.27995e-07	1.22383e-05
						POTEF	282.187	-2.89942	6.13834e-09	4.4791e-07
						ASTN1	45.391	-2.89962	1.03118e-09	9.88642e-08
						C5AR2	28.7771	-2.91254	1.07876e-05	0.000221131
						CNTNAP3	153.401	-2.91557	1.71728e-08	1.08305e-06
						GLI1	588.567	-2.91747	6.7863e-12	1.54352e-09
						AGT	20.5095	-2.92506	7.8647e-07	2.52473e-05
						F13A1	3329.49	-2.92653	3.77507e-06	9.3531e-05
						RIMS1	168.568	-2.93603	2.60479e-16	3.09391e-13
						BIRC5	45.461	-2.93885	1.21356e-07	5.47383e-06
						HBB	13978.9	-2.94949	2.77938e-05	0.00048233
						GRB14	62.7013	-2.97172	1.17314e-06	3.50304e-05
						HHIP	296.255	-2.9731	5.53469e-07	1.91166e-05
						PHF21B	146.623	-2.97707	1.45164e-09	1.33202e-07
						DCDC2C	20.8858	-2.99095	0.000497558	0.00495703
						SBK1	31.1069	-3.01608	3.12196e-07	1.18137e-05
						PAMR1	2663.12	-3.03459	2.04723e-07	8.28973e-06
						NTM	42.3138	-3.04608	0.000406775	0.00424237
						LRRTM4	19.5134	-3.07151	0.000139	0.00179026
						GSTA1	22.1542	-3.09775	0.000667473	0.00624533
						KCNN4	33.868	-3.10641	2.52626e-05	0.000447466
						ERMN	59.2177	-3.10733	0.00233356	0.016759
						TMEM130	19.759	-3.15825	4.02683e-08	2.21891e-06
						MRAP2	50.9531	-3.16456	9.11906e-10	8.98458e-08
						OLFM4	551.839	-3.18848	0.00120357	0.00995837
						KLK1	25.6883	-3.20494	8.44098e-06	0.000182056
						SLC7A3	42.5905	-3.2095	5.66162e-12	1.30156e-09
						WIF1	31.1793	-3.22679	0.000549666	0.00535528
						COL11A1	298.64	-3.23453	7.94858e-11	1.1126e-08
						ADAMTS20	72.705	-3.23626	7.03452e-05	0.00102864
						TMEM132D	16.3067	-3.25557	8.38432e-10	8.29893e-08
						KRT17	285.696	-3.25899	6.51049e-07	2.16991e-05
						ANO7	43.3886	-3.26962	2.8381e-09	2.38892e-07
						SEMA3E	384.158	-3.28544	8.46693e-05	0.00119566
						VIPR2	226.969	-3.29346	1.1373e-11	2.31577e-09
						SLC6A2	17.2971	-3.30354	0.00198234	0.0147725
						BCHE	58.3885	-3.31959	2.6446e-07	1.0299e-05
						AJAP1	41.876	-3.35138	8.91063e-07	2.78522e-05
						WNT11	20.3164	-3.35327	2.47536e-05	0.000439196
						GABRQ	95.7551	-3.36911	1.71095e-06	4.78172e-05
						EDAR	132.406	-3.3728	2.96592e-14	1.47468e-11
						ADCYAP1R1	896.906	-3.39334	7.24771e-05	0.00105341
						KLK4	241.913	-3.39451	8.09739e-11	1.12417e-08
						MTUS2	134.302	-3.41847	3.74197e-12	9.19493e-10
						ADGRB1	49.4387	-3.42101	2.27813e-15	1.73952e-12
						TMEM215	19.0191	-3.43379	0.000712827	0.0065861
						HEMGN	24.6555	-3.45513	1.08727e-05	0.000222449
						MYCN	19.6546	-3.48183	0.000374468	0.00396005
						BPIFB1	32.1235	-3.52419	0.00539078	0.0320152
						MUC5B	9892.74	-3.54123	0.00339696	0.0224365
						IHH	788.144	-3.64282	1.43743e-08	9.3696e-07
						ADAM12	2837.81	-3.66186	2.46438e-08	1.45548e-06
						OSR1	90.0616	-3.67518	1.0186e-06	3.11555e-05
						GALNT5	20.7539	-3.70144	0.000259279	0.00297514
						CSMD3	18.7823	-3.73105	4.14478e-05	0.00066528
						MUC5AC	82.3667	-3.78227	0.00143466	0.011352
						SDK2	1329.03	-3.79169	1.21896e-11	2.40626e-09
						RASGRF1	41.9879	-3.80029	6.04649e-10	6.33696e-08
						LRP2	281.963	-3.82863	0.000107199	0.00144874
						RIMS4	33.2058	-3.85101	1.05919e-07	4.90163e-06
						POSTN	1717.97	-3.89937	1.64693e-09	1.47947e-07
						BMP7	341.546	-3.9643	6.98726e-06	0.000156427
						KLK2	29.4042	-4.02213	1.49535e-11	2.77432e-09
						SFRP4	19345	-4.06325	2.37173e-16	3.07497e-13
						CALB2	344.259	-4.15984	0.000552992	0.00537897
						CBLN1	136.869	-4.23578	1.29227e-14	7.46725e-12
						LAMP5	36.4608	-4.25685	3.15004e-09	2.61038e-07
						AMY1B	23.5692	-4.3803	0.00661283	0.0374622
						ARL17B	29.3639	-4.4161	0.000645757	0.0060928
						TRH	78.4219	-4.42107	1.9944e-15	1.57927e-12
						SLC47A1	1049.47	-4.47055	2.56334e-15	1.8898e-12
						NPIPA3	46.0017	-4.56667	3.87556e-07	1.41883e-05
						KCNC2	69.1737	-4.64034	3.99562e-05	0.000644728
						GFRA2	50.2537	-4.66441	1.27501e-05	0.000254289
						CDC20B	67.7522	-4.74689	3.02872e-10	3.46279e-08
						ETNPPL	32.368	-4.79351	4.94337e-09	3.78814e-07
						ECEL1	30.8367	-4.81776	8.3121e-08	4.02977e-06
						ZNF536	40.5127	-4.91105	1.56766e-10	1.94864e-08
						ASIC2	102.545	-4.97634	1.04242e-13	3.91e-11
						CADPS	406.36	-5.1318	1.072e-09	1.02195e-07
						DRGX	39.7589	-5.26696	0.000382145	0.00402278
						DPP10	28.0534	-5.30496	1.6112e-08	1.02218e-06
						IGFN1	823.354	-5.37438	1.50424e-10	1.91433e-08
						ATP1A2	1364.47	-6.09446	2.42456e-11	4.11406e-09
						PENK	383.409	-6.54309	5.28124e-20	5.28279e-16
						LINC03010	17.8936	-7.03348	1.36039e-05	0.000267616
						CDH4	18.9924	-7.53943	5.1905e-07	1.81502e-05

## Sheet: Table 2
Supplementary Table S2. Differentially expressed genes in uterine-fluid EVs across the menstrual cycle
ES vs P						MS vs ES						LS vs MS
GeneID	Base mean	log2(FC)	P-value	P-adj		GeneID	Base mean	log2(FC)	P-value	P-adj		GeneID	Base mean	log2(FC)	P-value	P-adj
NELFE	15.633	6.38389	0.00289449	0.0114732		OR5K4	22.0734	23.0602	1.05097e-20	1.04408e-16		MMP10	1633.35	6.27812	2.1625e-07	0.00141658
C4A	17.5541	5.15841	0.00136586	0.00615061		PRAMEF4	18.8816	22.8422	7.27238e-23	1.44495e-18		HLA-B	572.436	4.10708	6.17336e-07	0.00141658
SCGB1D2	293.738	4.27817	4.89975e-07	1.21817e-05		PRR20FP	17.1338	22.7058	5.49617e-15	1.09203e-11		C11orf96	416.185	3.5069	2.93074e-06	0.00336254
TALAM1	2421.13	4.16178	1.6389e-08	1.07268e-06		UBTFL1	17.5726	22.1043	5.45783e-19	2.16883e-15		GNG4	244.779	3.17793	1.21102e-05	0.00694721
GOLGA8R	18.1049	4.07206	0.00305303	0.0120028		ENSG00000290998	18.2395	20.6306	2.93162e-16	8.3212e-13		GPX3	832.341	2.78742	0.000205215	0.036223
HBB	50763.3	4.04297	0.000552139	0.00293951		GOLGA6L26	39.8292	8.9789	2.62896e-05	0.00251554		RDH10	384.994	2.24161	0.000157591	0.0361618
SNORD13	181.901	3.84741	3.28707e-05	0.000304927		RAG2	15.883	8.36466	0.000397674	0.0165412		H2AC16	722.706	2.11047	0.000166455	0.036223
SNORD15B	546.093	3.69044	1.01788e-06	2.13031e-05		VCX3A	31.4086	8.3281	0.00182946	0.0422144		ASS1	5668.26	2.06569	8.17352e-06	0.00625184
SCARNA8	164.741	3.66226	5.93159e-05	0.000488398		IGLJ6	16.8008	7.72943	0.000300081	0.0136126		H2BC14	747.029	1.99302	3.48482e-05	0.0148545
SCARNA4	364.052	3.6593	1.08755e-06	2.23477e-05		KRT28	16.5647	7.71584	0.000390218	0.0163226		LGALS9	939.219	1.90705	4.66761e-06	0.00459026
SNORA17B	44.7544	3.57654	3.55597e-08	1.90787e-06		IGLV3-21	24.862	7.64258	7.2077e-06	0.000954732		TUBA1A	10678.7	1.89403	3.30975e-05	0.0148545
SNORA49	113.866	3.35942	1.24322e-10	3.41282e-08		LUZP4	30.7069	7.59204	7.6323e-05	0.00543534		H3C10	480.924	1.84786	0.000247207	0.0398175
SNORA48	56.4573	3.2957	1.8195e-05	0.000192357		LHX9	23.8451	7.40871	7.76714e-05	0.005492		H2AC13	530.085	1.8401	0.000201955	0.036223
PKD1P3	16.3241	3.23946	0.00550653	0.0196637		LHFPL5	32.83	7.36607	0.000112859	0.00707383		LUM	3753.7	1.8185	0.000231603	0.0388868
SCGB1D4	71.2908	3.14493	0.00445718	0.0164956		IGKV1-9	32.8942	7.28925	0.000155548	0.00881845		F13A1	1361.99	1.78969	1.02073e-05	0.00657585
SNORD89	264.46	3.0332	0.000496294	0.00269084		PSPHP1	19.2861	7.27225	3.50793e-07	8.10455e-05		H2BC9	1533.33	1.73026	5.31664e-05	0.01686
SNORA65	61.6021	2.98279	6.9463e-08	3.08331e-06		ATP12A	58.623	7.03189	4.82485e-05	0.00379166		PAPSS2	843.992	1.69152	6.01533e-07	0.00141658
SNORA68	15.9027	2.97042	0.00370229	0.0141081		PLA2G2A	104.406	6.97104	5.1775e-08	1.61429e-05		GLUL	10668.8	1.60502	0.000107404	0.027384
XIST	6251.86	2.9234	0.00189153	0.00806014		ZSCAN5C	17.9241	6.82581	0.000131547	0.00801749		BICD1	616.858	1.5945	1.05076e-05	0.00657585
SNORA73B	7704.49	2.91365	3.5636e-05	0.000325665		EBF2	26.2838	6.82536	2.00991e-07	4.99185e-05		RGS2	591.213	1.47691	4.50359e-05	0.0163172
SNORA11	76.0541	2.82219	4.93947e-05	0.000421689		EIF4E1B	20.3533	6.68452	0.0010841	0.0309483		JPT1	450.219	1.35498	0.000181801	0.036223
MALAT1	400.755	2.80511	4.46108e-05	0.00039057		OR11H13P	18.8178	6.67306	0.00118058	0.0320888		ETHE1	489.061	1.16021	0.000248715	0.0398175
SNORD3C	21.9148	2.77941	0.00192027	0.0081574		CHAT	30.4905	6.60855	0.000929716	0.0288183		FKBP5	1238.19	-1.312	0.000195648	0.036223
SNORA63	455.979	2.77654	0.00101192	0.00480941		IGKV1-6	57.3827	6.58403	0.00109548	0.0311413		SMAD9	894.285	-1.35347	6.60924e-05	0.0189575
SNORA16A	23.562	2.71625	0.0017037	0.00738165		PRAMEF17	23.9222	6.46658	0.000607555	0.0219918		KHDRBS3	369.945	-1.50549	6.57916e-06	0.00566137
RMRP	37901.2	2.6902	8.82779e-06	0.000111084		REXO1L1P	209.139	6.46336	0.00152686	0.0375444		PKD1L2	564.43	-2.05921	4.80584e-05	0.0165417
SNORA74B	575.409	2.64338	2.01113e-11	8.88511e-09		PDX1	20.7237	6.45064	0.000594476	0.0217726		ATP6V1C2	305.022	-2.40894	6.2263e-05	0.0186356
FOS	672.201	2.63096	0.00143962	0.00642647		MT1H	129.367	6.44968	8.93812e-20	4.43979e-16		ENPP3	2032.13	-2.46496	8.01458e-05	0.0212201
SCARNA12	110.688	2.61232	2.18117e-05	0.000221711		KRT75	23.5642	6.41802	0.0003884	0.0162929		ADAMTS8	329.332	-2.7728	1.64814e-06	0.00283646
SCARNA5	2465.53	2.55293	4.50205e-05	0.000392759		OR1D5	16.5002	6.39133	0.000283096	0.0131729
SNORD97	177.489	2.53163	0.000256909	0.0015819		LGALS14	21.0462	6.33764	0.000164644	0.00916333
SNORA27	61.7631	2.522	0.00145569	0.00648695		LBP	15.196	6.30357	0.00023371	0.011638
SNORD68	23.2152	2.51757	0.00407628	0.0153146		PCDH11X	65.9541	6.26889	0.000705215	0.0240342
FN1	28109.3	2.48738	4.20777e-06	6.27438e-05		MYH8	100.022	6.25943	3.87908e-05	0.00326221
ENSG00000262202	32.5587	2.4715	0.00716796	0.0243628		FST	31.5697	6.14308	3.03988e-06	0.000479359
SCARNA7	832.842	2.45552	1.30085e-06	2.5767e-05		HRG	29.5143	6.14018	0.00204302	0.0450529
SNORD3B-1	45.6901	2.42749	0.00370347	0.0141107		NPC1L1	56.9913	6.13754	0.000109788	0.00696927
ARGLU1	1521.7	2.42116	3.4608e-06	5.38547e-05		FGA	39.9111	6.0893	0.00134997	0.0347893
PKHD1L1	3060.56	2.38301	0.0033403	0.0129628		MS4A18	21.2329	6.0822	0.00075559	0.0253167
CEBPD	28.7693	2.37807	9.4343e-05	0.000707761		SCN4A	28.6058	6.04966	0.00018951	0.0100948
CALB2	291.779	2.32802	0.00623756	0.0217603		AKR1D1	16.9051	6.02746	0.00142966	0.0360482
SNORD3A	10553.5	2.31995	0.0010238	0.00485299		KASH5	18.7922	5.97171	0.00206128	0.0452878
MEG3	125.984	2.30909	0.00825958	0.0273947		GOLGA6L24	27.6807	5.95662	0.00233462	0.0479322
SNORA61	135.655	2.30901	0.00148549	0.00658756		MYH1	39.568	5.9472	0.000322933	0.0143864
SCARNA6	230.197	2.30098	0.000295457	0.00176246		MROH2B	24.2758	5.94476	0.000251143	0.0122004
SLC2A8	176.414	2.27291	4.00824e-07	1.04544e-05		NUTM2F	67.6787	5.92609	7.01975e-06	0.000936077
SCARNA9	30.156	2.19668	0.00344468	0.0133079		GNAT1	20.4097	5.90107	0.00170007	0.0403086
TOP2A	3150.06	2.19442	1.36047e-06	2.66394e-05		SLC6A5	39.7607	5.8943	0.00146938	0.0368506
SNORA23	140.618	2.18204	2.00942e-10	4.77449e-08		BMP5	28.4802	5.88523	0.000922772	0.0286477
SNORA12	159.191	2.12283	0.00129042	0.00586791		CNTNAP2	22.9934	5.88298	0.00211715	0.0459232
SERPINA5	395.189	2.12117	0.0003268	0.0019135		SPATA31A3	50.2364	5.87052	0.00115471	0.0319094
PI4KAP1	147.896	2.11195	0.0132289	0.040048		AMPD1	32.4686	5.86034	0.00109849	0.0311798
SNORA71D	51.7042	2.10461	0.0160619	0.0467715		PRAMEF14	15.002	5.84034	0.00156287	0.0380206
SNORA5A	55.9961	2.09666	0.00122616	0.00563184		SPATA31A1	56.5265	5.80891	0.000808477	0.026464
ENSG00000252139	34.269	2.0918	7.77642e-05	0.000604726		BTNL8	22.6555	5.80652	0.00029612	0.0134793
SNORA73A	3905.55	2.08495	0.00715415	0.0243217		PRG3	46.0459	5.73855	0.0011219	0.0313934
CCNL2	521.283	2.07875	7.61929e-05	0.000594633		GHRHR	57.3108	5.70954	0.000213422	0.0108452
ALDH1A3	310.297	2.03086	0.00913634	0.0296692		IGLV2-11	52.502	5.67463	4.33686e-05	0.0035028
NDC80	235.42	1.97384	2.74587e-08	1.5812e-06		CATSPER4	19.5965	5.62548	0.000693463	0.023957
KIF20A	754.867	1.97049	4.98615e-06	7.16204e-05		SPATA31D1	92.8087	5.62454	5.82334e-05	0.00440212
LUC7L2	54.3049	1.95685	0.00453904	0.0167438		PAX9	42.1375	5.62018	0.00122477	0.0325769
RASD1	600.911	1.94518	1.36053e-05	0.000154742		MYH4	47.187	5.59754	0.00014993	0.00863218
TPX2	736.523	1.92879	5.41012e-06	7.58168e-05		ENSG00000258231	17.133	5.58913	0.00073976	0.0249509
SNORA8	41.2974	1.92846	0.00180798	0.00775534		ALDOB	75.114	5.58878	4.07261e-06	0.0006177
TYMS	163.168	1.89721	1.61603e-06	3.01687e-05		SCN10A	30.0809	5.58035	0.000358777	0.0154632
RNU4ATAC	30.2668	1.86795	0.00841229	0.0277644		MMP20	21.6379	5.5783	0.00185127	0.0424255
RSRP1	399.203	1.86595	0.000131932	0.00092143		SLC34A1	21.9178	5.57818	0.000870225	0.0274649
UBE2C	430.563	1.85965	1.16571e-07	4.40059e-06		MFRP	28.2905	5.56563	0.00219601	0.0467687
RRM2	373.614	1.85536	0.000193789	0.00125934		GRHL3	29.8608	5.53434	0.00170443	0.0403158
SNORD17	3644.14	1.85136	0.00127916	0.00582398		ANKRD30A	26.1642	5.53025	0.000863316	0.0273784
MME	6885.29	1.84658	0.00181005	0.00775955		PNPLA1	30.6781	5.51148	0.00223046	0.0471924
SNORA74A	202.797	1.82033	0.0144503	0.0429936		SPATA16	17.2978	5.50915	0.00202205	0.0448466
KIF11	473.009	1.81513	3.24737e-06	5.13204e-05		FOXN1	19.8938	5.5078	0.000279602	0.0130716
TMEM101	172.737	1.80089	1.5909e-06	2.98851e-05		POTEC	15.8485	5.47616	0.0011023	0.0311989
TUSC1	21.8525	1.79704	0.000893736	0.00434797		ENSG00000259286	19.6345	5.47293	0.00114815	0.0317986
H2AX	688.353	1.78334	0.00319126	0.0124631		APOF	25.6914	5.4364	5.82695e-05	0.00440212
SP5	23.9533	1.77359	0.00863366	0.0283527		GABRA6	18.5284	5.42244	0.00111489	0.0313376
JUNB	62.4112	1.76532	0.0116912	0.0362544		AGXT2	31.1736	5.40941	0.000324	0.0143956
JUN	761.539	1.7518	2.21657e-06	3.84736e-05		XIRP2	18.136	5.40883	0.000898533	0.0280707
H3C2	2101.57	1.74176	0.00259714	0.0104756		GOLGA8S	27.515	5.40224	0.000525916	0.0201092
RHOU	776.238	1.7351	0.000460237	0.00252684		GOLGA6L22	119.344	5.40172	8.10483e-06	0.00104734
GDF7	324.477	1.71665	0.0096527	0.0310476		TRPM8	56.8304	5.39456	6.15764e-05	0.00455932
H1-10	23.9606	1.71272	0.00187454	0.00800525		NLRP5	30.9782	5.32892	0.000199491	0.0103761
MYO15B	389.081	1.69612	0.0135126	0.0406932		PRAMEF11	20.6574	5.32383	0.000973986	0.0293058
SHISA6	187.12	1.67997	0.00138776	0.00623336		ADGRG4	71.9975	5.29656	0.000328778	0.0144524
EMILIN3	91.6712	1.66846	0.00650298	0.0225113		IGLV3-25	24.7767	5.29268	0.000160367	0.00895035
ADAM33	249.126	1.65938	0.00895644	0.0292226		TBX10	31.4211	5.27975	0.00113698	0.0316719
CCNA2	461.563	1.65834	1.99003e-06	3.52557e-05		PKD2L1	16.4032	5.24209	0.00204866	0.0450773
PPP1R14A	141.513	1.64692	0.000907844	0.00440674		MUC17	136.405	5.24113	0.000513696	0.0198212
RORB	2447.37	1.64489	0.00987858	0.0316126		RPSAP29	30.3414	5.23733	0.000183682	0.00989046
COL5A2	7754.43	1.63653	0.00220616	0.00911441		MT1M	93.7291	5.21192	2.45519e-15	6.09777e-12
DLGAP5	592.954	1.618	0.000102271	0.000755014		CD19	122.36	5.19895	2.42996e-05	0.00243843
CDK1	386.773	1.61604	8.64926e-06	0.000109178		CYP2B6	39.4755	5.19506	0.00107777	0.0309483
SNORD94	142.803	1.61434	0.00934491	0.030232		GOLGA8UP	17.0146	5.19337	0.00151992	0.0375146
PCLAF	56.7928	1.60809	0.000325145	0.00190736		WDR87	64.0411	5.18071	0.00013993	0.0082104
SRRM2	4323.56	1.60347	0.000138295	0.000960034		PAX6	58.6693	5.17691	0.000414882	0.0170669
JUND	732.707	1.60259	0.000227582	0.00143952		GOLGA6A	17.1703	5.16842	0.00122857	0.0326344
KLF4	296.03	1.59952	0.000249965	0.0015472		ENSG00000206356	25.8771	5.15531	0.000763425	0.0254505
HES4	59.8846	1.57097	0.0135502	0.0407879		MT1G	604.175	5.14454	1.1865e-16	3.92909e-13
ANO1	1759.33	1.56999	0.000780092	0.0038929		DSPP	72.32	5.11573	3.34543e-05	0.00295424
HMGB2	1272.94	1.56821	3.50857e-07	9.54642e-06		MYH2	77.1385	5.08326	0.000271555	0.0128465
MKI67	5065.96	1.56565	0.00658177	0.0227255		HTR3A	24.7152	5.04756	0.000749304	0.0251485
H1-3	1447.85	1.55667	0.000940321	0.00453172		STAC2	34.5388	5.04584	8.95168e-06	0.0011257
LAMB1	5289.03	1.54945	2.49296e-07	7.45122e-06		GRIN2B	84.3122	5.0442	0.00187382	0.042732
H1-5	1845.12	1.54445	0.0037411	0.0142291		FAM135B	15.8729	5.00156	0.00232998	0.0479322
LSS	87.4198	1.54272	1.50941e-05	0.00016796		CCKAR	25.4621	4.99895	0.000619586	0.0223083
PPP1R16A	73.9084	1.53697	0.000375263	0.00213535		PRG4	1205.78	4.99299	1.42679e-11	1.13396e-08
H2AC21	204.55	1.53674	0.00494853	0.0179938		SPATA31B1P	112.198	4.96947	0.000245237	0.0120737
GTSE1	213.602	1.53381	0.00144564	0.00644826		PLA2G2D	15.4164	4.93794	0.000365508	0.0155843
CDC20	247.756	1.53081	1.98406e-05	0.000205568		COMP	95.3483	4.9348	0.0001387	0.00820188
REV3L	5623.63	1.52626	0.00105168	0.00496267		LIM2	55.796	4.92946	0.000507357	0.0198049
CHST3	120.897	1.523	0.000274078	0.00166371		CYP2C9	23.5388	4.91795	0.00108259	0.0309483
WSB1	903.458	1.52027	0.000559821	0.00297648		MYPN	72.6692	4.91749	0.000151742	0.00868862
BIRC5	66.5985	1.51163	9.02415e-05	0.000683886		CACNA1S	58.4913	4.91471	0.00131416	0.034132
TBX2	345.081	1.50709	0.00275991	0.0110221		PPP1R14D	15.9596	4.91078	0.000293507	0.0134062
FBXL15	22.01	1.50349	0.0138426	0.0415233		ATP10B	22.2112	4.86805	0.00232806	0.0479322
SCGB2A1	269.124	1.49592	0.00834183	0.0275995		KRT9	214.633	4.8041	0.00117187	0.03203
PARM1	1030.34	1.48003	0.00272289	0.0109097		CNR1	20.1907	4.80027	3.54267e-05	0.00308789
TACC3	366.585	1.47622	0.000181535	0.00119397		ANGPTL5	27.093	4.79006	1.99501e-06	0.000339246
ARHGAP20	1030	1.47613	0.000248223	0.00154084		SCGB2A2	28.5414	4.78936	7.28666e-07	0.000150277
SDK1	2544.83	1.47424	0.00608797	0.0213145		PRSS54	33.3128	4.77685	0.00223396	0.0471924
COL14A1	3801.94	1.46813	0.00387019	0.0146433		OPRPN	23.9684	4.77189	0.000183668	0.00989046
ITGB8	1004.19	1.4662	0.00362223	0.0138666		ENSG00000265916	39.9634	4.76762	0.000837739	0.0268902
RGS7BP	172.755	1.45918	0.00489058	0.0178119		C2CD4A	21.2461	4.74845	2.57362e-08	9.64815e-06
GARNL3	966.368	1.45687	0.000401935	0.00226163		SPATA31E1	33.5869	4.72763	0.00026369	0.0126285
ACAP3	263.202	1.44906	9.48477e-05	0.00071027		GRID2	57.5721	4.71159	0.000596054	0.0217726
H1-1	611.409	1.44218	0.000320923	0.00188808		SELENOV	33.9814	4.68837	0.000342171	0.0149092
SNORA53	783.646	1.43638	0.0069806	0.0238118		SPATA31D5P	58.6854	4.67443	0.000896065	0.0280377
PIMREG	66.656	1.43094	0.00206363	0.00864048		ARID3C	16.0716	4.65172	0.00131938	0.034223
ANKRD13B	470.157	1.42465	0.000253529	0.00156416		SDAD1P2	32.018	4.62797	2.53209e-05	0.00247289
H3C13	275.442	1.42027	0.017422	0.04994		C5orf60	52.3164	4.60782	0.00114509	0.0317762
TMTC1	701.814	1.41372	0.000997988	0.00475452		SFTPB	49.2933	4.59427	0.00078153	0.0259236
VMAC	34.1402	1.41219	0.00708931	0.0241361		GPR50	33.0385	4.58342	0.000160339	0.00895035
SLC7A1	542.078	1.40016	0.00607435	0.0212696		NLRP12	129.589	4.57521	0.000182269	0.00986784
CCNB1	677.578	1.39764	7.15516e-07	1.63287e-05		UROC1	28.6809	4.56777	0.000526286	0.0201092
CDCA8	175.093	1.385	0.00050537	0.00273323		ENAM	32.7869	4.56371	0.00154443	0.037698
SLC25A29	63.4498	1.378	0.0173424	0.049747		MLIP	92.5315	4.52734	2.28975e-05	0.00236467
HSD17B11	600.802	1.3758	0.0119131	0.0368415		IGKV3-11	60.3436	4.47681	0.000352074	0.0152073
AVPI1	34.6293	1.37247	0.00794305	0.0265378		MYH7	118.632	4.46348	0.00148651	0.0370461
PKD1	1389.84	1.36905	0.0113901	0.0354725		CCDC83	19.176	4.43868	0.00116395	0.03203
PIM1	425.959	1.36801	0.00610812	0.021372		DCX	23.5571	4.43573	0.000964747	0.0293058
CDKN3	241.257	1.36381	1.90028e-05	0.000198619		OPTC	40.1125	4.43417	0.00161756	0.0388172
PEMT	143.916	1.36041	0.00195372	0.00827341		TGM5	48.053	4.43012	7.96199e-05	0.00557031
TTK	220.496	1.35629	0.00137379	0.00618239		MFN1P1	28.3864	4.42055	0.00125851	0.0332517
MARCHF8	60.597	1.35522	0.0141491	0.0422902		LOXHD1	166.291	4.41688	2.34015e-05	0.00238444
PGGHG	123.723	1.35501	0.0147089	0.043613		MYH6	79.1666	4.40955	0.00153704	0.0376101
H1-2	2003.5	1.35261	0.000937642	0.00452112		MUC7	269.981	4.4004	0.0009727	0.0293058
JAZF1	740.479	1.35235	0.00853902	0.0281101		GRM1	38.5948	4.37285	0.000996368	0.0296804
MFSD10	263.494	1.34177	8.13459e-05	0.000626976		PTPRR	50.0511	4.34793	3.00415e-05	0.00274678
SPC24	97.295	1.33964	0.00646664	0.0224085		PTPRN	20.7021	4.33269	0.000826681	0.0266752
MTHFD2	469.298	1.33929	0.00104011	0.00491874		ACVR1C	51.3402	4.32508	5.88097e-05	0.0044261
H2AC25	234.974	1.33807	0.00985655	0.0315693		MYOC	63.3565	4.2755	0.000327775	0.0144522
CCNL1	610.563	1.33734	0.000325473	0.00190849		ENSG00000246203	27.9596	4.27232	0.00196616	0.0440936
MRPL34	96.2476	1.32591	0.00132438	0.00599725		MARCO	91.0929	4.26739	0.00228944	0.0476823
TMEM132C	421.643	1.32443	0.0103998	0.0329488		ITIH6	24.8454	4.25901	0.00226678	0.0475594
H2AC4	359.542	1.32271	0.00461588	0.0169653		ZAN	104.645	4.24918	0.000372157	0.0157572
SPPL2B	153.801	1.3227	0.00367366	0.0140255		SPTA1	134.964	4.23516	0.00214288	0.0461288
ZNF785	27.1716	1.32262	0.00390358	0.0147559		CXCL14	43.5431	4.2209	5.9843e-09	2.76516e-06
ZFTA	53.5197	1.32011	0.00216299	0.00897676		CCN6	32.9892	4.21358	0.00031241	0.0140801
BOK	143.448	1.31947	0.000443893	0.0024581		CRYBB2	18.241	4.21185	0.00218011	0.0467277
MELK	315.575	1.31735	0.000468924	0.00256656		ALPK2	38.227	4.21031	0.00140511	0.0355608
ENTREP1	184.828	1.30396	0.00804153	0.0267909		MUC12	5270.18	4.19819	4.55898e-05	0.00366731
MICAL1	1041.22	1.30276	2.56436e-06	4.29291e-05		ALG1L2	25.5733	4.16499	0.000133422	0.00803321
EBF1	795.411	1.29916	0.00262099	0.0105553		MYBPC1	49.6875	4.15894	0.000500157	0.0196396
MAD2L1	109.089	1.2962	0.016483	0.0477713		USP6	113.353	4.13695	0.000420675	0.0172694
SPDEF	128.357	1.29497	7.60468e-06	9.86175e-05		ALOXE3	167.554	4.12672	0.000382624	0.0161067
MZF1	76.1117	1.29401	0.0035188	0.0135458		USH2A	114.535	4.10535	0.000955343	0.0292476
PLEC	5843.59	1.29202	0.000966528	0.00462882		KCNQ5	53.1245	4.08671	0.000100429	0.00649975
GASK1B	2368.4	1.29173	0.0162115	0.0471294		B3GAT1	20.0731	4.08588	0.00142095	0.0358741
LRP3	177.536	1.28939	1.74692e-05	0.000187312		HTR3E	15.9116	4.06812	0.00196291	0.0440936
PIM3	52.1996	1.28481	0.00976777	0.0313508		COL2A1	94.5137	4.06601	0.00234613	0.0479322
SLC12A2	792.932	1.28075	0.0028624	0.0113592		MCHR1	40.5253	4.06108	0.00165586	0.0394961
CENPU	388.831	1.28066	0.00297957	0.0117615		ATP13A4	168.509	4.04404	0.000121636	0.00752877
H2AC16	1735.83	1.28044	0.00786065	0.0263123		NUTM2E	59.8553	4.03674	0.00126572	0.0333536
SKA3	165.412	1.27956	0.000449711	0.00248157		GLRA1	28.1822	4.01544	0.00147789	0.0368896
PTTG1	394.664	1.27899	0.000424258	0.00236465		SLC26A5	37.6657	4.01532	0.000491855	0.0193902
NEURL1B	19.5801	1.2786	0.00933199	0.0302005		GOLGA6L17P	250.75	4.00488	0.000102803	0.0066318
TIPARP	821.792	1.27408	0.00564952	0.0200779		HMGCLL1	19.4465	4.00467	0.00061977	0.0223083
TMEM259	356.93	1.26516	0.00113389	0.00527836		MYO1A	71.0183	3.99928	0.00036644	0.0155906
KIF23	503.157	1.26489	0.00330199	0.012837		PRKCIP1	31.5236	3.99116	0.000324587	0.0143956
MIB2	136.059	1.25895	2.27046e-06	3.90256e-05		RAET1G	44.2941	3.98606	0.00198226	0.0442533
NLGN2	359.07	1.25426	0.00290759	0.0115159		GALNT15	46.7346	3.95521	5.98522e-06	0.000825835
AKAP8L	729.875	1.25022	1.89042e-06	3.39591e-05		OAZ3	98.097	3.94565	0.000148783	0.0085935
SUN2	271.036	1.24951	6.79806e-05	0.000541765		CXCL13	179.123	3.92935	4.22146e-05	0.00345169
CILP	268.841	1.24827	0.0118761	0.0367432		SALL4	106.923	3.92644	0.000226559	0.0113962
PRKX	437.597	1.24735	0.0074197	0.0250887		NTRK1	99.8398	3.91925	1.29818e-05	0.00152625
MAST2	1582.19	1.24528	0.000861303	0.00421995		EPX	67.1453	3.90672	0.000736701	0.0249361
PALM	369.791	1.24465	0.00774683	0.0259928		ZNF385B	33.8401	3.90099	0.000328047	0.0144522
TTC14	331.34	1.24292	0.0124796	0.0382296		OR51M1	18.5246	3.88212	0.00199526	0.044394
VWC2	218.755	1.24176	0.00821927	0.0272802		NPIPB6	169.869	3.85547	0.00185846	0.0425027
PBK	119.477	1.23938	0.00466486	0.0171186		TNFSF11	23.2748	3.83165	0.00039794	0.0165412
UBXN11	230.38	1.23855	6.43315e-05	0.000519275		RBP4	35.9462	3.82317	0.00121832	0.0324924
CKAP2	1068.31	1.23586	1.91402e-05	0.000199775		COL19A1	17.2409	3.80628	0.00223134	0.0471924
PDLIM1	4815.3	1.23288	0.0118031	0.0365454		ATP6V1B1	253.671	3.8055	1.28776e-05	0.00152301
FOXM1	400.011	1.23248	0.00181593	0.0077808		ODAM	38.6052	3.8025	7.33648e-07	0.000150277
CEBPB	406.483	1.22747	0.00362051	0.0138619		PLA2G4E	42.4407	3.79868	0.00241618	0.0485411
UBE2T	283.599	1.22287	0.0034116	0.0132051		PGLYRP1	15.9112	3.78657	0.00116619	0.03203
KPNA2	2378.91	1.22097	0.000209473	0.00134335		KLHL33	22.1675	3.78084	1.41564e-05	0.00162659
ANKRD10	347.444	1.22023	0.000270681	0.00164875		MUC3A	287.622	3.75664	0.000167035	0.00924464
ARRB1	539.788	1.21436	0.000293699	0.0017542		CTAGE9	273.733	3.75406	0.000743413	0.024993
NRP1	1436.79	1.21192	0.0074281	0.0251051		IDO2	36.5952	3.73241	0.000168551	0.00930261
PTK7	2328.32	1.21108	0.0069317	0.0236822		ATG9B	22.3369	3.7268	0.00065227	0.0230194
RCN1	236.401	1.20818	0.000124326	0.000881693		LINGO2	99.5785	3.7252	1.10135e-07	2.99763e-05
COL4A2	4421.69	1.20656	0.00163906	0.00714859		SMOC1	108.151	3.7228	3.78828e-05	0.00320295
GPSM1	141.578	1.20638	5.06661e-06	7.24992e-05		GCKR	58.5019	3.70608	0.000248686	0.0121107
KCTD15	59.5593	1.20451	0.00166302	0.00723635		KCNH1	43.7912	3.68191	0.00104334	0.0305531
ANPEP	678.824	1.2032	0.0160043	0.0466374		CASQ2	37.6078	3.6753	0.000988114	0.0295231
GABRP	1629.79	1.2032	0.00909953	0.0295837		ALDH8A1	24.6169	3.6745	0.00120855	0.032362
CDKN2D	19.0089	1.20247	0.00296664	0.0117153		GRIN1	87.4702	3.6656	0.000677253	0.0236491
SELENOO	86.7242	1.19829	0.0017356	0.00750255		HMCN2	55.9435	3.66462	0.000968699	0.0293058
ADGRD1	694.852	1.18828	0.00530553	0.0190809		POM121L9P	28.759	3.65661	0.000790144	0.0260787
RACGAP1	713.781	1.18531	3.23301e-05	0.000301224		GOLGA6L2	118.827	3.65223	0.00120042	0.0322822
UAP1L1	92.0509	1.18493	9.83378e-05	0.000732868		TRHDE	42.4108	3.6326	0.000136642	0.00814958
RNASET2	797.217	1.17418	0.00454926	0.0167692		CCDC168	99.2449	3.63145	0.00106061	0.030809
MEX3D	212.811	1.1707	0.00870239	0.0285486		BNIPL	54.7095	3.60447	0.000365116	0.0155843
CPSF1	795.707	1.16897	5.36538e-06	7.52981e-05		SLC24A4	42.9954	3.59218	0.00118659	0.0321203
AP2A1	2237.02	1.16567	0.00133237	0.00602654		ENSG00000231043	86.2518	3.58738	0.000173581	0.00950149
ATP1A1	2069.01	1.16451	0.00717971	0.024391		SLC15A1	173.729	3.56169	3.26244e-05	0.00289381
MFSD12	149.956	1.16325	0.0123895	0.0380155		MLXIPL	78.5344	3.56019	8.33369e-05	0.00574938
SOX12	163.272	1.16227	0.0106292	0.0335573		PAEP	395.374	3.55906	3.37336e-05	0.00296572
CKAP2L	133.894	1.15783	0.0121916	0.0375674		PLAC4	350.382	3.55754	0.00106873	0.0308861
ZNF367	85.2799	1.15684	0.00356897	0.0137035		BARX2	16.6234	3.55379	0.000185184	0.00994437
CDCA3	101.707	1.15575	0.0096973	0.0311581		KRT81	116.554	3.55177	1.01099e-05	0.00123235
NCAPD2	1606.17	1.15224	1.49081e-06	2.84048e-05		KSR2	88.6822	3.53684	0.00138167	0.0351502
PRR15	41.7166	1.15106	0.00418214	0.0156312		TSKS	21.2723	3.51205	0.000799455	0.0262443
ENPP3	423.939	1.15078	0.0168094	0.0485531		IRX3	61.287	3.48908	6.17038e-11	4.54071e-08
HS6ST1	139.757	1.14856	0.016787	0.0485032		XDH	1139.45	3.47052	0.000152684	0.00871749
TMEM204	152.576	1.14643	0.000162039	0.00109139		MFSD4A	143.107	3.46796	5.1998e-08	1.61429e-05
COL4A1	8128.78	1.14504	0.00754495	0.0254211		GRIA1	165.206	3.46638	4.50969e-07	0.000100678
WDR86	108.52	1.14027	0.00142346	0.00637246		CACNA1F	146.806	3.46404	0.00197529	0.044197
NKTR	918.168	1.13806	0.00779597	0.0261236		FGF14	45.1288	3.46	0.000491789	0.0193902
EVA1C	186.351	1.13711	0.00732877	0.0248228		INSRR	36.4143	3.4572	7.88389e-05	0.00553516
UQCR11	19.8986	1.13236	0.0170356	0.0490512		LRP1B	207.958	3.43535	2.01475e-06	0.000339246
ZFP36L2	810.047	1.13234	0.00108297	0.00508233		PLA2G4D	35.7819	3.4313	0.00106277	0.0308265
PTPRS	2276.39	1.1322	0.00435174	0.0161625		CATSPER1	170.74	3.43096	0.000703294	0.0240099
CDT1	98.5435	1.13	0.011134	0.0348169		ENSG00000241889	31.9188	3.42997	6.50313e-05	0.00475039
PREX1	971.325	1.1287	3.84373e-05	0.000347003		MUC5AC	1561.35	3.42269	0.000124704	0.00764735
TMEM200A	569.613	1.12842	0.00521016	0.0187929		GPX3	156.589	3.41693	1.28473e-08	5.57865e-06
ATAD2	1100.47	1.1275	0.000622178	0.00324278		TNNT3	178.296	3.41303	1.352e-06	0.000253424
CTSF	367.764	1.12733	0.00045411	0.00249902		CCDC178	15.3351	3.40977	5.82392e-05	0.00440212
MYC	679.081	1.12578	0.000851218	0.00418286		MEGF10	62.0107	3.3816	5.12774e-08	1.61429e-05
PURB	39.8133	1.12401	0.0130426	0.0395812		MYOCD	257.778	3.34357	1.04669e-07	2.88843e-05
HDAC10	104.425	1.12257	0.000186784	0.00122111		ALOX12B	85.2257	3.32443	0.000248334	0.0121107
LMNB1	639.183	1.11666	0.00218851	0.00905344		TRPM6	1012.25	3.32201	8.25077e-05	0.005726
PNISR	1147.91	1.10179	0.00121971	0.0056068		THEM5	42.8503	3.31108	1.74148e-05	0.00190702
CDKN2C	225.623	1.10039	0.00435263	0.0161637		TBX1	31.8578	3.3082	0.000276931	0.0130326
DDX17	5639.97	1.09757	0.000989736	0.00472237		ETV7	41.5388	3.29741	0.000332238	0.0145722
HOMER2	507.189	1.09746	0.00148299	0.0065806		GABRA2	67.4272	3.28776	2.46612e-05	0.00244997
SKI	606.25	1.09572	0.00294941	0.0116571		C4BPA	118.47	3.28229	3.57449e-05	0.00308789
RHOT2	234.676	1.09323	0.000119639	0.000855318		HAP1	95.7864	3.27942	5.47638e-07	0.000118272
LRP1	6006.9	1.09128	0.000652435	0.00336328		FOXP2	174.087	3.2595	0.000367781	0.0156142
CITED2	409.116	1.09006	0.00412392	0.0154606		TSLP	16.8023	3.25009	0.00238493	0.0482057
PRXL2A	765.12	1.0887	0.00732333	0.0248074		SIX1	29.2689	3.22495	0.0016106	0.038742
SMC4	945.614	1.08668	6.69619e-05	0.000535146		FCGR1A	119.143	3.20568	0.000821005	0.026611
REPIN1	302.184	1.0853	0.0049223	0.0179122		SLC25A48	24.8551	3.19576	0.00046	0.0186145
MRPS26	220.167	1.08305	0.00382938	0.0145122		MT1F	486.28	3.19513	8.71356e-13	1.08206e-09
PPP1R37	260.12	1.08103	1.09273e-09	1.66546e-07		ANKLE1	16.244	3.18783	0.00087085	0.0274649
TSC22D3	470.922	1.07998	0.00623995	0.0217659		SLC30A2	102.432	3.18779	9.26792e-05	0.00620015
VAT1	730.492	1.07891	0.000962104	0.00461467		SORCS1	124.54	3.1729	4.82807e-05	0.00379166
LOX	248.208	1.07723	0.000536397	0.00287084		FAM153B	34.0342	3.16942	0.000318927	0.0142816
STARD3	583.375	1.07564	5.47022e-05	0.000457064		RPSAP17	32.2574	3.15822	0.000568512	0.0211531
MYBL2	623.757	1.07484	0.00469564	0.0172025		HMGN1P18	16.4866	3.1512	0.00182545	0.0422144
PHYKPL	368.961	1.07258	9.03059e-07	1.96114e-05		ABCC2	92.6085	3.14555	0.00169371	0.0402058
ALDH1L1	255.149	1.072	0.0154484	0.0454096		FILIP1	34.0669	3.13749	0.000407603	0.0168398
NRBP2	81.2385	1.07199	0.00965414	0.0310476		EYS	43.9263	3.1292	0.00159922	0.0385151
ZBTB20	875.1	1.06875	0.00880659	0.0288536		PROK1	54.7162	3.0918	0.00152557	0.0375444
IRF2BP1	96.9189	1.0677	0.00214317	0.00891019		RP1L1	231.173	3.08984	0.0020685	0.0453108
LUC7L3	4975.62	1.06334	0.000947038	0.00455934		TF	94.1453	3.08077	0.000480053	0.0191146
DAB2	3315.26	1.06281	0.000524023	0.0028158		KCNQ3	240.22	3.07704	2.68005e-05	0.00254784
ITGAV	1726.75	1.06249	0.0119211	0.0368582		CYP4B1	96.6695	3.07465	2.02833e-05	0.00214367
PARD6G	43.234	1.06211	0.00561127	0.0199671		GTF2IP1	241.339	3.04756	0.000594627	0.0217726
SLC35E2B	304.665	1.06049	9.47603e-05	0.000710138		RYR3	334.648	3.04542	7.5179e-05	0.00537314
TBC1D17	550.687	1.05787	0.00494001	0.0179697		CHI3L1	48.0646	3.01319	0.00204738	0.0450773
SUGP2	761.089	1.05764	0.000632857	0.00328753		CHODL	55.3904	3.01063	8.11773e-06	0.00104734
CCNB2	124.462	1.05036	0.00211081	0.00879373		CYP4Z1	24.6479	3.00994	0.00230223	0.0477872
RUBCNL	386.39	1.04874	0.000246631	0.00153297		TULP1	40.1213	3.00395	0.000854243	0.0272002
SON	8713.81	1.04221	0.00220575	0.00911409		C4orf54	19.4831	2.99783	0.00230282	0.0477872
ABHD2	229.488	1.04052	0.000108202	0.000789277		KLHDC8A	27.8082	2.98897	0.00113722	0.0316719
PHLDA1	397.969	1.03555	0.0146231	0.0434041		KCNJ11	29.9042	2.97469	0.00127619	0.0335131
PRKDC	6382.19	1.03479	0.00392079	0.014815		MYO18B	113.491	2.97339	0.00175497	0.0410745
PLXND1	1136.97	1.03384	0.00187935	0.00801971		DUOX2	196.264	2.96151	0.000296464	0.0134793
ARHGEF17	805.417	1.02383	0.00110162	0.00514933		LIPC	49.374	2.95965	0.000503343	0.0196912
NCOR2	2135.63	1.02246	0.00120078	0.00553597		NYAP1	16.6404	2.95861	0.0011972	0.0322822
LHFPL6	77.1337	1.02238	0.00989699	0.0316594		ACY3	28.8172	2.95189	4.82401e-05	0.00379166
HAND2	647.939	1.02222	0.000742574	0.00374733		FAM110C	22.6191	2.95173	5.37086e-07	0.000117268
DPP7	527.909	1.0209	0.000490397	0.00266448		BRINP1	304.99	2.9367	2.3823e-05	0.00240273
RASA3	864.133	1.01853	7.51757e-05	0.000588481		RNF217-AS1	35.2536	2.92685	0.0015965	0.0384963
PARPBP	151.243	1.01647	0.000669013	0.00343808		GOLGA6L3	751.428	2.92555	0.000485647	0.0192601
CCNF	147.462	1.00981	0.00695705	0.0237504		LHFPL3	166.522	2.9214	0.000293204	0.0134062
GRAMD4	317.723	1.00832	0.0030032	0.0118399		CYP26A1	33.653	2.89951	0.00028245	0.0131729
OXLD1	15.9588	1.00818	0.00882891	0.0288999		DUX4L26	84.3068	2.89305	0.00145936	0.0366575
ENOSF1	424.705	1.00456	0.00292976	0.0115891		BCL11B	33.08	2.88932	0.00238009	0.0482057
P4HA2	993.492	1.00103	0.00882835	0.0288999		COL17A1	376.118	2.88778	0.00107988	0.0309483
CREBZF	241.527	1.00095	0.0030562	0.0120103		SGSM1	85.8169	2.87871	0.000436256	0.0178353
USP18	85.5425	-1.00112	0.00835566	0.0276291		SDCBP2	56.0439	2.87474	2.53088e-06	0.00040883
FBXO16	73.7881	-1.00247	0.00792775	0.0264899		DPF3	85.8836	2.84261	2.63341e-05	0.00251554
LRRC37A3	654.367	-1.00284	0.00918118	0.0297875		ENPP3	2267	2.82589	2.54955e-07	5.96253e-05
MMD	216.007	-1.00444	0.00560596	0.0199532		BCO1	112.757	2.81208	5.74815e-05	0.00440212
GAL3ST4	45.5683	-1.00541	0.0138385	0.0415156		GAL3ST1	37.4413	2.80077	0.000192423	0.0101682
ZNF30	98.5009	-1.00545	0.0117069	0.0362851		TXNDC2	20.8927	2.7821	0.00212404	0.0459723
ZBTB39	268.414	-1.00844	0.00686505	0.0235028		GZMB	194.017	2.76369	4.48416e-06	0.000657858
ZNF48	19.3573	-1.01012	0.0064536	0.0223704		CERKL	152.541	2.76193	0.000664636	0.0233315
PRELID1P5	193.037	-1.01094	0.0140925	0.0421434		CHP2	53.2595	2.75542	0.000958908	0.0293058
ATP6AP1L	47.2924	-1.01516	0.0169207	0.0488046		COL9A3	64.3811	2.75342	0.00104721	0.0305531
OLFM2	276.747	-1.01652	0.000212099	0.00135711		APOBR	137.341	2.7515	0.000290693	0.0134009
TAF5	113.738	-1.0178	0.00182897	0.00783427		OR7C1	41.5696	2.74761	0.00218249	0.0467284
GAN	395.773	-1.02471	0.0055651	0.0198303		NCKAP5	219.843	2.74247	9.23127e-05	0.00620015
ZNF222	121.115	-1.02519	0.00787818	0.0263554		CTAGE3P	26.0831	2.73596	0.00104851	0.0305531
ATOSB	126.956	-1.02758	0.0127898	0.0389732		CATSPERG	85.6162	2.7336	0.00174728	0.0409878
PCDHB18P	283.287	-1.02911	0.00160191	0.0070147		PRKG2	96.1918	2.72992	0.000548749	0.0206719
PIGA	123.461	-1.03538	0.00336291	0.0130403		HEATR4	51.4141	2.72739	0.000173589	0.00950149
KCNMA1	700.68	-1.03891	0.0124963	0.0382589		ANKRD31	78.4274	2.72574	0.00201025	0.0446774
POLR3B	781.792	-1.04297	0.000901078	0.00437616		PTGER3	25.7481	2.71875	0.00104249	0.0305531
FHOD3	449.025	-1.0457	0.00995117	0.0318039		ENSG00000259683	242.36	2.71593	0.0012809	0.0335313
MOB3C	115.512	-1.04581	0.0144707	0.0430216		GNLY	1611.04	2.7146	1.52529e-05	0.00173177
EIF2B3	766.62	-1.05266	0.00127735	0.00581971		SH2D2A	43.1707	2.71156	2.1883e-05	0.00228917
CAB39L	110.261	-1.05447	0.0051308	0.0185445		SCUBE1	78.4358	2.69936	2.99221e-05	0.00274678
SETP14	150.352	-1.06113	0.0166984	0.0482916		POU5F1B	92.481	2.69603	0.000108122	0.00690767
CEP41	654.456	-1.06184	0.014958	0.0442125		HAL	236.744	2.68127	0.00010036	0.00649975
SERBP1P1	95.3881	-1.06198	0.0103138	0.0327223		AIFM3	56.2935	2.66652	0.00155048	0.0377993
JAML	173.585	-1.06372	0.00107652	0.00505623		ALDH3B2	223.611	2.65162	2.83086e-05	0.00265313
NEDD4L	198.002	-1.06472	0.0056763	0.0201529		DGKB	369.667	2.64059	2.57675e-05	0.00248531
TCAF1P1	125.085	-1.06977	0.0101686	0.0323453		CRTAM	29.2485	2.63452	0.000291399	0.0134023
PRKAA2	128.334	-1.0755	0.0074148	0.0250752		CSMD2	188.323	2.61976	0.000521998	0.0200224
C3orf70	84.8621	-1.07553	0.0067157	0.0230809		CARMIL2	76.3444	2.61841	0.000246104	0.0120737
NDUFAF2P1	92.9419	-1.08094	0.00570415	0.0202099		SEPTIN4	115.785	2.61325	2.33536e-05	0.00238444
ST6GALNAC3	35.7321	-1.08352	0.0138932	0.0416485		ADCY1	339.664	2.6005	1.36559e-09	7.3332e-07
FANCE	369.17	-1.08381	0.00652142	0.022553		FTH1P11	21.883	2.59024	0.000771494	0.0256335
GABPAP	67.1306	-1.08906	0.00305561	0.0120096		ANOS1	104.078	2.58822	0.000933754	0.0288736
WNK3	339.034	-1.09467	0.00186451	0.0079696		MT1E	344.452	2.57974	9.74294e-06	0.00119511
CADM4	130.526	-1.09872	0.00201364	0.00847764		RASSF6	27.7569	2.56854	3.60235e-05	0.00309849
PCDHB14	414.538	-1.10288	0.00240153	0.00979987		SLC5A1	215.816	2.56513	0.00224953	0.0472972
ADCK1	80.0045	-1.10429	0.0142959	0.0426243		SCARA5	216.451	2.56324	0.000645716	0.0228934
CDH13	319.078	-1.1131	0.00277845	0.0110836		SRRM3	16.7702	2.561	0.000827662	0.0266752
HIRIP3	365.455	-1.11457	0.0101786	0.032366		HNRNPA1P16	78.4623	2.5546	0.00233839	0.0479322
ZPR1P1	40.1239	-1.11725	0.00416789	0.0155924		S100A1	18.7705	2.55224	0.000788368	0.0260787
EFNA4	41.8526	-1.11725	0.0119186	0.0368546		KRT86	33.7796	2.53976	0.000290003	0.0134002
BNC2	1314.12	-1.11797	0.000847457	0.0041687		HIF3A	75.1346	2.53378	0.00138533	0.0351984
HMGN5	1055.48	-1.12464	0.00168591	0.00731346		ZNF683	24.1056	2.5186	0.00064095	0.0227964
MSRB3	208.888	-1.12675	0.00152814	0.00674283		RAB27B	41.7374	2.50017	2.8831e-05	0.00267683
ADCY1	152.631	-1.12998	0.0157853	0.0461465		ABCC8	763.78	2.49375	9.14813e-06	0.00113603
SGMS1	93.0451	-1.13064	0.0158816	0.0463693		PHYHIPL	81.4726	2.48544	0.000740904	0.0249509
WASF3	134.292	-1.13157	0.00661579	0.0228096		MAOA	1660.22	2.47372	8.84657e-06	0.00111957
KCTD13	205.355	-1.13309	0.0171598	0.0493354		TRIM29	55.207	2.46868	3.93657e-05	0.00328637
COLEC12	296.481	-1.13415	0.00398715	0.0150336		TMEM63C	50.8781	2.46677	0.00147279	0.0368548
ABCD2	121.749	-1.13437	0.0118446	0.0366538		STAP1	15.0995	2.45993	0.00247453	0.0493143
ZNF114	135.895	-1.13481	0.017383	0.0498472		MT1P3	29.4132	2.45722	0.000219318	0.0111164
RERG	117.192	-1.13494	0.011989	0.0370491		GALNT13	95.3184	2.44517	5.55003e-08	1.69652e-05
ENSG00000183171	57.1948	-1.14098	0.000550855	0.00293378		ARG2	57.0278	2.43462	8.3099e-06	0.00106522
NEFH	804.374	-1.14842	0.00334023	0.0129628		GOLGA6L5P	1148.89	2.42571	0.000597208	0.0217726
PEX12	138.669	-1.14984	0.00695814	0.0237504		IL12RB1	74.3797	2.41263	0.00214198	0.0461288
POP1	329.95	-1.1581	0.0114709	0.0356886		CCL21	92.422	2.41201	0.000626427	0.0224666
VDAC1P1	43.7627	-1.15816	0.00351113	0.0135243		MT1X	235.329	2.40794	1.27769e-09	7.05177e-07
ERG	131.995	-1.1606	0.00146304	0.0065115		SYNE3	113.336	2.40593	4.5184e-06	0.000657858
CSRNP3	237.605	-1.16581	0.0077805	0.0260841		BATF2	32.6482	2.39468	0.000133157	0.00803321
ZKSCAN7	147.532	-1.16606	0.00436827	0.0162154		C3	6253.46	2.39247	0.000513649	0.0198212
PORCN	521.258	-1.16622	0.0141783	0.0423445		TRPC4	145.788	2.38699	6.49282e-05	0.00475039
ZNF22-AS1	26.5671	-1.16834	0.0028914	0.011463		CPA3	28.1894	2.37925	0.00145293	0.0365421
NOVA1	158.019	-1.16977	0.012826	0.0390411		IP6K3	37.6125	2.37765	1.69034e-05	0.00186586
SHLD1	58.8664	-1.17336	0.0107974	0.0339785		GPR174	34.4076	2.37555	0.000201231	0.0104393
KLK1	87.9397	-1.17483	0.00681737	0.023355		RPRM	22.5706	2.36632	0.000257697	0.0124579
PLEK	198.075	-1.17601	0.0130027	0.0394943		CCDC88B	139.194	2.35602	0.00064136	0.0227964
BEND3	64.4058	-1.17653	0.0134701	0.0406052		RTN4RL2	20.9473	2.35601	0.000892063	0.0280006
NRIP2	74.0061	-1.1784	0.00827124	0.0274205		ASIC3	34.7761	2.35378	0.00140361	0.0355608
TTC30B	191.487	-1.18202	0.00481649	0.0175859		ITGAD	342.156	2.34035	0.000114404	0.00712571
FGF12	94.2521	-1.18396	0.00600701	0.0210678		GRB7	115.171	2.3252	8.98421e-05	0.0060924
BICD1	659.548	-1.18436	0.00483692	0.0176469		INKA2	70.0062	2.32328	4.72636e-05	0.00377141
FRZB	63.6187	-1.19021	0.0123358	0.0378878		FKBP5	1229.96	2.31679	2.55078e-07	5.96253e-05
SYNC	64.9367	-1.1915	0.00289728	0.0114799		NOVA2	61.4882	2.30441	0.000283978	0.0131765
SNPH	41.419	-1.19562	0.00427549	0.015927		PRF1	556.342	2.29997	0.00024573	0.0120737
ARIH2P1	56.8125	-1.19669	0.015466	0.0454387		ANKRD33B	32.226	2.29869	1.29155e-08	5.57865e-06
DLG3	835.121	-1.19875	0.00133962	0.00605076		SH2D3A	57.7444	2.29809	7.32115e-05	0.00525141
ZC3H12B	97.9211	-1.19947	0.0154169	0.0453319		KCND3	401.897	2.29765	6.46495e-06	0.000879809
SH3BGRL2	55.1608	-1.20255	5.68631e-05	0.000471773		PRDM8	102.814	2.29295	1.66988e-08	6.85845e-06
ZNF608	529.964	-1.20263	0.017033	0.0490487		WNK4	490.926	2.28408	0.0012023	0.0322822
COLEC11	145.932	-1.20307	0.0147061	0.0436092		TCP11	40.3728	2.27971	0.00174667	0.0409878
GABRB3	142.653	-1.20476	0.00150241	0.006648		TIGIT	39.7632	2.27661	0.00121257	0.032426
FCGR2A	226.961	-1.20484	0.0124606	0.0381964		APOD	1767.7	2.2723	1.01839e-05	0.00123381
MRPS18CP7	19.0609	-1.20863	0.00149638	0.00662544		NCAM1	360.78	2.26728	1.25847e-07	3.29007e-05
ZDBF2	259.896	-1.21162	0.00158562	0.00695633		SLC39A14	421.17	2.26331	5.13055e-06	0.000729407
PRKN	180.053	-1.21273	0.0152805	0.0450011		DNAH5	703.609	2.25863	0.000700019	0.023957
ARHGAP25	122.908	-1.22852	0.000404175	0.00227108		ARMC12	17.1654	2.25695	0.000274484	0.0129542
GAR1	93.8878	-1.22966	0.00199354	0.00840803		GZMA	580.799	2.25218	0.000532275	0.0202601
ZNF418	213.846	-1.23054	0.0107246	0.0337944		DLGAP1	195.2	2.24513	3.57827e-07	8.17202e-05
SSC5D	1281.41	-1.2323	0.00821248	0.0272641		MATK	144.845	2.24332	0.0010134	0.0300079
SNX32	39.5688	-1.23665	0.0162824	0.0472888		CTSW	444.798	2.2366	3.01373e-05	0.00274678
BMP2	62.5548	-1.23914	0.000469807	0.00256996		PRSS16	80.4287	2.23099	0.000441139	0.0179611
PHYHIP	39.608	-1.23936	0.00769592	0.0258435		PIEZO2	73.6273	2.226	0.00172085	0.0405733
B9D1	287.514	-1.24104	2.61676e-06	4.35998e-05		STC1	331.947	2.21743	0.000544953	0.0205849
RPEL1	73.027	-1.24718	0.00143273	0.00640421		HABP2	38.5339	2.20007	0.00230651	0.0477872
NR3C2	284.124	-1.24977	0.00612412	0.0214094		KMT5AP1	40.8688	2.19369	0.00012459	0.00764735
OXSM	123.03	-1.25463	0.00293303	0.0115988		ADAMTS8	393.654	2.19097	0.00113997	0.0316784
SLC9A6	272.597	-1.25556	0.0134173	0.0404926		PLXNA4	207.22	2.18962	0.00219436	0.0467687
WDR31	204.003	-1.25649	0.00387246	0.01465		PROX1	45.2851	2.15946	0.00082993	0.0266826
KIF5A	855.751	-1.25858	0.000887113	0.0043217		CLEC10A	73.2069	2.15827	0.000135201	0.0080913
ATL1	303.019	-1.25877	2.70519e-05	0.000261056		LMOD1	907.811	2.12305	1.7674e-06	0.000310765
XPOTP1	80.7274	-1.26183	0.000309774	0.00183355		GAL	31.0536	2.11329	4.11193e-08	1.43333e-05
CCDC148	86.1427	-1.26663	0.0101552	0.0323276		NOS3	82.9779	2.10183	0.000181103	0.00985844
CYTIP	93.8937	-1.26762	0.00480944	0.0175648		AQP3	114.64	2.09533	3.09646e-05	0.0028093
FRY	1160.53	-1.26967	0.0131332	0.0398135		SP140	210.947	2.09227	0.00172348	0.0405733
PPFIBP2	414.228	-1.28045	0.00138149	0.00621012		RYR1	550.289	2.08279	0.000918738	0.028568
DISC1	33.3984	-1.28237	0.0159947	0.0466243		IRS2	644.801	2.06974	5.9718e-07	0.000124899
MAP10	149.212	-1.28454	0.00936802	0.0302963		FHDC1	60.0529	2.06648	6.94954e-06	0.000932976
NBPF10	1779.89	-1.28561	0.00407809	0.0153192		GCNT3	62.5725	2.06557	0.000511452	0.0198212
LRRC32	46.0863	-1.28652	0.0125403	0.0383574		THPO	64.2754	2.06423	0.000581416	0.0215124
NDUFAF5	353.306	-1.29069	0.000105446	0.000772007		ELN	4858.21	2.05227	0.00153246	0.0375444
ATP7A	469.625	-1.29489	0.00204737	0.0085864		DKK1	252.106	2.04721	0.000464851	0.0186966
WASH2P	233.391	-1.29533	0.00800638	0.026699		CYBB	741.565	2.04098	0.000346429	0.0150617
PRDM8	60.065	-1.29668	0.00344092	0.0133038		CYP4X1	61.4749	2.0284	0.00157459	0.038153
GCDH	291.464	-1.29847	0.00217738	0.00902322		BANK1	100.161	2.02526	0.000468886	0.0188208
NLGN3	771.329	-1.29892	0.00105548	0.00497727		DEFB1	71.1909	2.01588	0.000528389	0.0201508
FAAP24	38.1152	-1.29964	0.00365913	0.013987		NEBL	380.49	2.00514	7.82768e-05	0.00551519
PRDX1P1	16.6973	-1.30037	0.0108715	0.0341649		RORC	122.079	1.99564	5.6092e-06	0.00079042
C22orf31	57.6782	-1.30685	0.0173721	0.0498272		RASAL3	131.38	1.99256	3.97092e-05	0.00328743
EPM2A	109.061	-1.30865	0.00105425	0.00497314		KLF15	64.7652	1.98382	1.71358e-08	6.85845e-06
DDX50P2	28.77	-1.30906	0.00669915	0.0230436		IDO1	269.065	1.98119	0.000138509	0.00820188
MSTO1	100.328	-1.31139	0.00953683	0.0307543		NPNT	65.7318	1.97376	0.00247309	0.0493143
ISLR2	29.0565	-1.31389	0.0105464	0.0333415		CBX7	25.235	1.97225	0.000512104	0.0198212
NECTIN1	267.86	-1.31575	0.00860278	0.0282776		DUOX1	966.381	1.96444	0.00108064	0.0309483
ST7	182.966	-1.31997	0.00090096	0.00437616		CEBPD	105.702	1.94047	0.000271462	0.0128465
FAM184A	119.104	-1.32017	0.00496874	0.0180487		CDHR1	299.563	1.93488	0.000974222	0.0293058
IFI44L	138.126	-1.32351	0.0012776	0.00581988		FAM124A	78.6821	1.93358	0.000976363	0.0293058
LRRC73	25.1949	-1.32464	0.00553451	0.0197459		ABCC9	242.48	1.92348	0.000451755	0.0183182
LNP1	48.0296	-1.32467	0.00380489	0.0144368		HR	156.465	1.91865	0.000167006	0.00924464
NBPF14	3808	-1.33096	0.00113152	0.00526905		PTENP1	30.3078	1.9181	0.00213421	0.0461288
FAM81A	164.985	-1.33335	0.000743434	0.00374966		ANKRD36BP2	124.382	1.9151	0.00117666	0.03203
YWHAZP2	30.571	-1.3397	0.00358749	0.0137559		MRNIP-DT	26.0697	1.90545	0.00220296	0.0468134
ALDH4A1	150.277	-1.34022	0.00763515	0.0256669		ZBTB16	920.143	1.90354	0.00116793	0.03203
NCAM1	219.114	-1.34188	0.00378471	0.0143718		STAR	187.974	1.89053	8.8217e-05	0.00604478
ITGAE	216.545	-1.34832	0.0042024	0.0156924		NRXN3	56.1582	1.89011	0.000884753	0.0278592
SLC41A1	184.801	-1.34876	0.010362	0.03285		LMCD1	168.063	1.88433	3.89121e-05	0.00326221
SORBS1	275.087	-1.34897	2.65889e-05	0.000257996		TLR4	699.122	1.8819	0.000111531	0.00703495
HCK	126.997	-1.34913	0.00862392	0.0283372		PDK4	215.8	1.87043	2.55863e-08	9.64815e-06
ZNF599	111.329	-1.3494	0.0100973	0.0321691		TLR3	181.643	1.87031	4.30246e-06	0.000641272
NAP1L4P1	31.6003	-1.35086	0.00465509	0.0170894		LAG3	57.1037	1.86296	0.00100434	0.0298283
FAM192BP	197.848	-1.35187	0.000287748	0.0017285		MYO1G	127.395	1.85594	0.0008187	0.026611
DHFR2	54.8431	-1.35265	0.00752433	0.0253576		ATOH8	46.4589	1.84693	0.00158597	0.0383354
SELPLG	282.871	-1.35778	0.00016719	0.00111861		KRT18P28	56.105	1.84244	0.000827416	0.0266752
TWNK	683.859	-1.35802	0.00149875	0.00663389		SLIT3	1498.2	1.84116	4.32272e-07	9.76e-05
PDP2	54.9047	-1.36237	0.00497842	0.0180746		IL2RB	243.843	1.83454	8.54597e-07	0.000171515
PCDHB5	112.438	-1.36316	0.000156185	0.00106004		LYZ	842.924	1.83451	0.00139089	0.0352945
HARBI1	15.1126	-1.36379	0.00403932	0.0152019		ROM1	58.6247	1.82313	0.00223417	0.0471924
RHOH	16.3396	-1.36517	0.00901301	0.0293598		COL5A3	408.402	1.82051	0.000107408	0.00688418
RWDD4P2	70.7424	-1.36698	0.0126758	0.0386701		RIMKLB	474.39	1.81784	0.00147464	0.0368548
ZNF492	88.9318	-1.36801	0.0108953	0.0342218		MT2A	611.527	1.8119	0.000140084	0.0082104
LZTS1	19.8133	-1.37104	0.0131922	0.0399496		SERPING1	6813.27	1.80413	0.000338928	0.0148004
MYL12BP1	61.7739	-1.37149	0.000277639	0.00168135		DIO3OS	47.6831	1.78065	1.12764e-06	0.000217526
ANP32C	433.447	-1.37374	0.00236395	0.00967864		TTC9	40.7992	1.76588	0.000150321	0.00863218
PARD6A	32.3798	-1.37511	0.0123569	0.0379362		BCL6	250.359	1.76076	9.7442e-06	0.00119511
PHLDB2	360.765	-1.37601	0.000659644	0.00339673		GRAMD1C	182.174	1.75541	6.17272e-05	0.00455932
ZNF860	116.325	-1.37757	0.00594404	0.0208858		ATP6V1C2	369.106	1.75095	0.00117379	0.03203
ENSG00000235371	39.8664	-1.38113	0.00228457	0.0093917		TPD52L1	520.149	1.72349	0.000172272	0.00948162
ZSCAN16	67.7312	-1.38233	0.00584147	0.0206022		TYROBP	1359.71	1.72028	0.00192932	0.04371
IQSEC2	514.38	-1.38234	0.00660751	0.0227894		ITGB2	704.826	1.71091	0.000175872	0.00960003
CSNK1A1P1	18.8944	-1.38402	0.0166188	0.0481008		BLNK	228.581	1.69866	0.000134281	0.00806054
CD48	63.1078	-1.38475	0.000419414	0.00234274		PRUNE2	416.334	1.69334	0.00217065	0.0465751
TTC30A	169.182	-1.38495	4.69168e-06	6.83447e-05		ADGRE2	128.16	1.68812	0.00134146	0.0347051
EEF1A1P22	26.7511	-1.385	0.0172654	0.0495564		SOD2	3046.34	1.6878	0.00103648	0.0304643
RPSAP26	101.77	-1.3859	0.0158638	0.0463292		TMEM196	136.707	1.68564	0.00224138	0.0472258
MAGEL2	108.722	-1.38691	0.0089271	0.0291572		GBP2	3231.87	1.68394	4.30403e-05	0.00349666
C11orf52	68.5055	-1.38695	0.0145021	0.0430993		ADAMTS1	890.656	1.65232	5.62814e-07	0.000120243
ALOX5AP	244.925	-1.39115	0.000202952	0.00130806		PPM1H	697.223	1.64894	0.000205337	0.0105422
LBH	336.138	-1.39126	0.00167236	0.00727028		ADAMTS15	58.78	1.647	1.67088e-06	0.000299087
PCDHGA2	94.0417	-1.39461	0.00841845	0.0277724		BACH2	69.5683	1.645	9.38274e-05	0.00625589
RPS10P3	27.9447	-1.39939	0.0109751	0.0344304		PCLO	713.364	1.64361	0.00242362	0.0486028
NBPF26	1923.55	-1.39999	0.000545148	0.00290886		CASZ1	180.428	1.64174	8.97847e-05	0.0060924
TCEAL5	607.667	-1.40104	0.000765103	0.00383372		MAGIX	26.0236	1.64162	0.00135666	0.0349165
ZNF536	53.8281	-1.40356	0.0165194	0.0478719		NFIL3	479.789	1.63186	0.000192011	0.0101682
FRS3	78.7654	-1.40381	0.00811434	0.0269953		TOX2	144.213	1.63131	0.000111985	0.00704126
CIART	162.684	-1.41212	0.0030919	0.0121337		CHST12	47.3808	1.63091	2.46365e-05	0.00244997
CD7	39.2644	-1.4136	0.0134063	0.0404635		HOMER2	1308.96	1.62967	0.000680154	0.0236672
NAV3	553.334	-1.41557	1.45489e-05	0.000162919		CHRD	190.412	1.60538	1.30706e-07	3.37273e-05
ENSG00000235095	32.5808	-1.41619	0.0148325	0.043915		TFCP2L1	668.772	1.55975	0.000360605	0.0154749
EPHA6	84.6166	-1.4166	0.00938174	0.0303372		SGK1	1713.69	1.55407	0.00249195	0.0496119
MAGEE1	65.9314	-1.41663	0.0064041	0.0222288		RASEF	153.418	1.55293	9.47207e-05	0.00627817
LETM2	71.0918	-1.42037	0.0033107	0.0128674		SSC5D	1460.31	1.54549	8.62055e-06	0.00109796
MB21D2	53.0609	-1.43209	0.00593442	0.0208597		RGS16	63.911	1.54031	1.41627e-05	0.00162659
ABCA15P	29.6909	-1.43663	0.00243584	0.00991414		LPIN3	248.272	1.53332	0.00241243	0.0485148
POLR3G	45.0428	-1.43716	0.00145034	0.00646719		APOL3	222.308	1.52859	0.000409261	0.0168706
PA2G4P1	54.5612	-1.43733	0.00197202	0.00833342		STYK1	51.9051	1.52515	0.000688661	0.0239213
C1GALT1C1L	17.6338	-1.43839	0.0159335	0.046474		PC	236.32	1.50863	9.26717e-05	0.00620015
PDE10A	124.216	-1.44042	6.48429e-06	8.71818e-05		WHRN	659.841	1.50586	0.00204182	0.0450529
PEG10	118.279	-1.44099	0.000708668	0.00360509		VEPH1	110.364	1.47346	0.00081821	0.026611
WHSC1L2P	44.2486	-1.44107	0.000410023	0.00229709		SYTL5	235.989	1.45494	0.000462454	0.0186585
ZNF491	47.673	-1.44234	0.000726337	0.00367918		MRC1	2242.59	1.45123	0.000972645	0.0293058
MOV10L1	135.645	-1.44349	8.75012e-05	0.000666154		MAFK	50.2196	1.44376	0.000634944	0.0226901
ZNF442	222.708	-1.44684	1.18395e-05	0.000138388		FAM13C	141.277	1.43474	0.00108956	0.0310594
ATP1A2	690.713	-1.44724	0.00585745	0.0206508		RBMS2P1	102.862	1.43228	0.000243477	0.0120339
MT1X	138.404	-1.44914	0.00050434	0.00272923		C1orf21	681.203	1.43194	0.000566563	0.0211201
RBMS2P1	106.136	-1.45045	0.000882918	0.00430746		KSR1	781.018	1.43118	0.00183012	0.0422144
ZFYVE9P1	59.3326	-1.45285	0.0048746	0.0177672		MAP7	629.368	1.42361	1.33555e-05	0.00156094
HNRNPA1P39	150.835	-1.45499	0.00420396	0.0156941		MOCOS	232.092	1.41128	0.00206305	0.0452878
ZC3H11B	130.662	-1.45695	0.00557303	0.0198535		ZBTB7B	113.38	1.38058	0.00036018	0.0154749
HSP90B3P	158.263	-1.45753	0.00470307	0.0172275		C11orf52	66.2587	1.36482	1.51943e-06	0.000278331
GZMB	91.4869	-1.45821	0.00944079	0.0304933		MYO7A	187.601	1.36177	0.00234729	0.0479322
AZIN2	123.531	-1.45972	0.00705561	0.0240416		CHST7	57.5362	1.36071	0.0023167	0.0478488
ZSWIM9	132.676	-1.46035	0.00377611	0.014343		ENSG00000185839	362.619	1.35405	0.000515637	0.019855
MYO5B	1753.25	-1.4608	0.000185486	0.00121464		PID1	92.5069	1.35027	0.000229126	0.0114673
GK4P	72.9965	-1.46336	0.0130789	0.0396744		CARD11	174.073	1.35002	0.00214539	0.0461328
SSBP3P1	78.7661	-1.46439	7.52612e-05	0.000588824		RAB11FIP4	424.038	1.34871	0.0024062	0.0484844
PCDHB7	120.048	-1.46907	0.000290522	0.00173962		TCEA3	773.174	1.34406	5.15547e-05	0.00403283
ADH1C	172.173	-1.46929	0.0164604	0.0477156		CRACR2A	341.926	1.33915	7.91376e-06	0.00103446
LIMS2	78.914	-1.47268	5.7866e-05	0.000479174		TMEM37	317.793	1.3316	3.22046e-05	0.00288779
GNG2	95.0048	-1.47405	0.000508345	0.00274565		RHPN2	387.524	1.32889	0.00122333	0.0325769
ZSCAN5A	94.2184	-1.47509	0.00463805	0.0170357		JAML	191.53	1.32844	0.00048353	0.0192145
AJAP1	47.4213	-1.479	0.0133542	0.0403596		KLF9	286.896	1.32257	0.000855957	0.0272112
PDE1A	119.669	-1.47924	0.000154096	0.00104788		PALMD	579.695	1.30875	0.000188046	0.0100438
NUS1P1	51.3611	-1.47945	0.000827788	0.00408905		TSHZ2	724.66	1.2896	4.56215e-07	0.000100717
NOX4	194.913	-1.47961	0.00443052	0.0164163		FAM131A	77.48	1.28885	0.00208236	0.0454665
LYZ	681.163	-1.48034	0.00446715	0.0165257		PHF8	1525.74	1.28717	0.000262155	0.0126285
TAFA2	29.5396	-1.48096	0.0162532	0.0472263		PLPP3	329.156	1.264	1.76603e-05	0.00191745
FAM13C	148.417	-1.48175	0.00401454	0.0151207		SYTL3	134.946	1.2571	0.00105355	0.0306486
NCAM2	93.236	-1.48269	0.000322666	0.00189557		BMP4	165.791	1.22651	8.84305e-05	0.00604478
AKAP5	32.9367	-1.4895	0.014794	0.043824		CORO2A	110.952	1.19577	5.97169e-05	0.00447079
ATP5MFP2	40.424	-1.49477	0.00249095	0.0101093		GPR153	28.2281	1.19431	0.000679222	0.0236672
SMAGP	38.7204	-1.49491	0.0157764	0.0461253		FAM131B	136.269	1.18441	0.00224076	0.0472258
ANKRD36BP2	99.8272	-1.49581	0.0113969	0.0354897		BSPRY	160.318	1.17691	0.00230054	0.0477872
MMP24	66.1251	-1.49667	0.0167178	0.0483281		MVP	1062.3	1.17629	0.000592612	0.0217726
CNKSR2	248.735	-1.49855	0.00117001	0.00541882		FRS3	67.421	1.16931	0.000950949	0.0292031
SLC16A9	101.88	-1.499	0.000400053	0.00225463		CYB5A	886.906	1.1685	0.0018508	0.0424255
MOCS1	654.994	-1.50217	0.00599161	0.0210216		SP110	801.293	1.16369	9.47935e-05	0.00627817
RCAN1	138.722	-1.50362	0.00053684	0.00287266		TRADD	75.954	1.16226	0.000558228	0.0208627
ZNF169	37.1077	-1.50423	0.0148462	0.0439463		PER2	762.696	1.15306	2.55143e-05	0.00247289
MAP2K1P1	49.403	-1.50664	1.6317e-05	0.000178339		SSBP3P1	63.8919	1.15116	6.88317e-06	0.000930351
PCDHB10	242.289	-1.50666	0.00390305	0.0147558		NR2F1	277.23	1.14709	0.000974544	0.0293058
DMKN	197.595	-1.5068	0.0100856	0.0321353		KIAA1671	229.419	1.14521	0.00112279	0.0313934
RPSAP9	42.3283	-1.51333	0.00555125	0.0197909		INPP4B	980.442	1.13829	0.00134385	0.0347217
CCDC80	1011.9	-1.51361	0.0124753	0.0382208		VEGFC	137.821	1.11197	0.00130932	0.0340553
ADGRB2	137.471	-1.51383	0.00536233	0.0192509		VAMP8	196.777	1.10584	0.00228819	0.0476823
TMEM150C	44.6746	-1.51471	0.00978854	0.0314084		FAM20A	634.54	1.10019	0.00107912	0.0309483
HPCA	18.3904	-1.51886	0.010563	0.0333819		RAI2	102.941	1.09689	0.000212599	0.0108311
EIF3LP3	19.2273	-1.52397	0.00955327	0.0308003		SPATA2	35.7981	1.09618	0.00240848	0.0484844
AHNAK2	2605.36	-1.52549	0.00302489	0.0119121		ZNF865	28.2628	1.06317	0.00161763	0.0388172
NELL2	248.673	-1.52629	0.00925523	0.0299899		RILPL2	215.371	1.05915	0.000553191	0.0207384
EIF4BP7	125.282	-1.53128	0.000442033	0.00244972		KIAA0513	171.017	1.0588	1.23593e-07	3.27423e-05
NOS1AP	139.212	-1.53447	0.000819848	0.00405478		EPAS1	1119.12	1.0563	0.000570366	0.0211824
ENSG00000223559	63.9832	-1.53532	0.0119091	0.0368373		DNMBP	512.723	1.05624	0.000154249	0.00878161
ENSG00000291178	168.457	-1.53582	0.00295937	0.0116915		ZBTB7A	198.049	1.05172	0.000157475	0.00883863
MSR1	162.893	-1.53602	0.00590797	0.02079		PTPRU	606.422	1.04722	5.24528e-05	0.004087
MAPK8IP2	51.3909	-1.53747	0.00979694	0.0314318		APOL2	632.352	1.04152	9.98329e-05	0.00649975
NXPH3	95.3156	-1.53968	0.00552146	0.0197145		TOB1	540.746	1.0325	3.67896e-05	0.00315074
IGBP1P1	25.4964	-1.54161	0.010233	0.0325173		SVIP	89.9761	1.02627	0.000203828	0.0105191
ENSG00000224334	23.8233	-1.54189	0.0145596	0.0432338		PPFIBP2	349.818	1.0232	0.000517189	0.0198763
CLCN5	496.677	-1.54577	0.0143916	0.0428565		PER1	236.74	1.02224	0.00128633	0.0336291
CCDC136	315.708	-1.54797	0.00511922	0.0185073		ERICH1	313.028	1.0123	0.00102897	0.0303333
RASGRF2	103.139	-1.54895	0.00495241	0.0180056		CAB39L	102.733	1.00603	0.00162699	0.0389948
ITGA11	175.308	-1.55035	0.00189482	0.00807069		TYRO3	433.732	-1.00739	0.000697085	0.023957
ENSG00000185839	411.884	-1.55191	3.28476e-06	5.17995e-05		PRSS23	918.518	-1.0168	0.0015152	0.0374446
ADGRA3P1	53.8106	-1.55212	0.00953561	0.0307539		RHOJ	171.994	-1.01799	0.000540948	0.0204726
ZSWIM5	217.846	-1.5549	5.30856e-06	7.47135e-05		GPSM2	437.624	-1.02065	0.000263038	0.0126285
FMN1	267.591	-1.55705	0.0123747	0.0379825		GPX7	145.299	-1.02921	0.000277936	0.0130326
AMER1	626.023	-1.55712	0.00174783	0.0075508		ATRNL1	292.775	-1.03702	0.000141679	0.00825457
GRID1	87.7833	-1.55851	0.0021697	0.00899799		TUBA1B	2863.18	-1.04341	0.00108171	0.0309483
STYK1	53.6526	-1.55872	0.0154513	0.0454096		RRM1	892.181	-1.06507	1.23982e-09	7.03829e-07
PRPF38AP1	46.5488	-1.56281	0.00324727	0.0126556		TCEAL7	161.687	-1.06708	0.000407667	0.0168398
NEXN	285.046	-1.5634	4.59404e-10	9.34508e-08		ITGAV	1366.06	-1.08518	0.00156933	0.038072
SPIN2A	40.3899	-1.56428	0.0166533	0.0481761		EZH2	375.315	-1.10298	0.00138009	0.0351502
CCBE1	338.261	-1.56501	0.00105669	0.00498212		SEMA3C	904.462	-1.10979	0.000700047	0.023957
PCDHGA9	163.657	-1.56588	0.0100225	0.0319787		PDE5A	851.218	-1.11129	8.85315e-05	0.00604478
SVIL2P	46.6686	-1.56819	0.00834947	0.0276183		SMC2	431.892	-1.12078	1.52691e-06	0.000278331
SUPT16HP1	138.164	-1.56978	0.00115276	0.00534948		ANO4	422.755	-1.12631	0.000795438	0.0261665
TLR3	155.88	-1.57465	0.0043628	0.0161972		LOX	194.864	-1.12877	7.20704e-05	0.00518828
ENSG00000248540	17.5615	-1.57571	0.0172296	0.0494686		H1-2	1648	-1.12937	0.000905701	0.0282502
SCAMP5	36.1346	-1.57703	0.000743025	0.00374827		SHC2	187.322	-1.14323	0.00221926	0.0471096
MAP3K13	357.674	-1.57759	0.000153664	0.00104569		PIP5K1B	627.584	-1.14901	0.000462963	0.0186585
MT1E	194.001	-1.57848	0.00563338	0.0200307		PGR	5185.12	-1.16184	0.000490024	0.0193902
SV2A	117.088	-1.5802	0.013505	0.0406831		TMPO	777.502	-1.18417	0.000210641	0.0107867
CSNK1A1L	25.5553	-1.5813	0.00845383	0.0278787		WDR76	206.318	-1.18617	0.000321745	0.0143657
LACC1	38.7909	-1.58157	0.0148427	0.0439408		TMEM132A	142.852	-1.19359	0.00218565	0.0467338
RASGEF1A	23.2311	-1.58326	0.0149914	0.0442789		RFC3	161.818	-1.19538	0.00187187	0.042732
SSBL5P	25.6948	-1.58403	0.00255712	0.0103437		SPDEF	101.706	-1.2079	0.000242795	0.0120302
PCDHGB4	30.7829	-1.58429	0.0126157	0.0385423		SULT1C4	93.8167	-1.21666	0.00234884	0.0479322
GPS2P1	68.3657	-1.58784	0.00212296	0.00884046		GUCY1A2	538.31	-1.21741	7.69984e-05	0.00546386
MARVELD3	75.9647	-1.59125	0.0157069	0.0459697		SLC1A4	429.865	-1.22143	5.88945e-06	0.000818304
CYP51A1P1	31.6381	-1.59715	0.0050234	0.0182028		CRMP1	583.008	-1.24277	0.000839242	0.026895
ENSG00000215840	18.8869	-1.59715	0.00186559	0.00797303		TUBBP1	613.791	-1.24705	2.73504e-05	0.00258774
ICAM1	74.3154	-1.59986	0.00539803	0.0193618		RUBCNL	290.216	-1.25178	3.9689e-05	0.00328743
TPTEP1	52.4579	-1.60374	0.00152023	0.0067153		CDH11	2158.11	-1.25507	4.75649e-05	0.00378027
EEF1A1P14	19.6718	-1.60421	0.00651992	0.0225505		DHFR	121.347	-1.26832	0.000815949	0.026611
ANO2	110.355	-1.60757	0.00409302	0.0153653		H2BC18	2716.37	-1.2867	0.000186331	0.009979
ENSG00000241494	36.6354	-1.61045	0.00328405	0.0127814		H1-3	1180.42	-1.29034	0.00104784	0.0305531
CYB5RL	177.507	-1.61205	0.0108324	0.0340659		ISOC1	507.762	-1.29202	0.000347875	0.0150916
ACAA2P1	57.417	-1.61337	0.00112055	0.00522608		MCM2	266.185	-1.3023	1.71322e-06	0.000303929
AOX1	135.971	-1.61406	0.008812	0.028868		OGN	982.172	-1.30585	0.000122012	0.00752877
MLPH	617.706	-1.61497	0.00650225	0.0225113		TMEM200A	429.277	-1.30632	2.50382e-06	0.000407774
GPLD1	81.0515	-1.61954	0.00135325	0.00610348		ADAMTS19	497.065	-1.31199	7.73432e-06	0.0010177
ERVMER34-1	62.0832	-1.62512	0.00309841	0.0121525		PTK7	1783.04	-1.31248	1.68002e-05	0.00186482
CMPK2	48.4454	-1.62726	0.000892375	0.00434284		CPE	103.792	-1.33292	0.00250473	0.0497167
CYB561D1	27.4754	-1.62781	0.00282812	0.0112437		ECT2	356.739	-1.33529	2.52938e-05	0.00247289
TSPAN33	40.8924	-1.62825	0.00632544	0.022018		CHEK1	163.386	-1.33801	0.000114338	0.00712571
ENSG00000268379	19.5792	-1.63014	0.0142443	0.042503		MCM4	680.963	-1.36655	5.98536e-05	0.00447079
BTN2A2	210.824	-1.63286	0.00616839	0.0215482		TMEM119	42.3732	-1.37135	0.00225876	0.0474411
CBFA2T3	51.293	-1.63312	0.0125337	0.0383414		H4C3	1292.67	-1.38969	0.000182041	0.00986784
CYBB	595.464	-1.63447	0.000207264	0.0013319		TRIB2	287.991	-1.42134	8.17672e-05	0.00570046
NBPF12	5146.13	-1.63495	0.00692845	0.0236739		H2BC5	2740.96	-1.42268	1.89482e-05	0.0020241
DNMT3B	392.941	-1.63506	0.0116142	0.0360512		LTBP1	1057.28	-1.43882	2.52841e-05	0.00247289
ENSG00000267293	39.4527	-1.63895	0.00735431	0.0248884		P2RY14	246.24	-1.44603	2.19365e-06	0.000363214
ABCC9	208.574	-1.64041	0.00353259	0.0135915		PCNA	184.592	-1.45983	2.57159e-06	0.000412056
ISG20	86.9262	-1.64412	0.0122057	0.0375912		CYGB	42.4983	-1.46005	9.22122e-05	0.00620015
CCDC88B	92.574	-1.64672	0.0161389	0.0469424		COL14A1	2929.42	-1.4669	1.87251e-05	0.00201107
THAP12P7	49.54	-1.64821	2.4595e-05	0.000243496		SFRP1	382.42	-1.4721	0.000157444	0.00883863
SIRT4	59.5456	-1.65217	0.000377491	0.00214587		ARL15	82.6155	-1.47275	5.28514e-05	0.00410197
IGSF5	53.7034	-1.65294	0.00685347	0.0234659		CKS2	150.084	-1.47377	0.000477919	0.0190678
NSUN7	132.77	-1.65332	0.00986245	0.0315775		STMN1	3083.06	-1.47751	0.000265614	0.0126863
CHAC2	24.5046	-1.65443	0.00445419	0.0164867		LEF1	777.137	-1.48821	2.66782e-06	0.000424055
RNF5P1	23.6971	-1.65486	0.0157698	0.0461203		MMP16	182.112	-1.48927	0.00117412	0.03203
GPAT3	124.828	-1.65531	0.0023936	0.00977315		CRISPLD1	86.5887	-1.48991	0.000225861	0.01139
RCAN2	64.7437	-1.65671	0.00653401	0.0225882		H2AC21	157.434	-1.49939	0.000945816	0.0291275
CNTN4	444.927	-1.65688	0.00180995	0.00775955		THY1	605.654	-1.51003	1.75472e-07	4.41322e-05
PPIAP19	95.3266	-1.65771	0.001884	0.00803351		DPY19L1	356.796	-1.51535	2.5301e-07	5.96253e-05
CSGALNACT1	403.771	-1.6585	0.0169483	0.0488694		H2AX	549.214	-1.51822	0.000603977	0.0219768
KBTBD3	51.8975	-1.65925	0.00418203	0.0156312		IL33	433.354	-1.522	1.19885e-05	0.00142635
SLC6A9	122.505	-1.66212	0.00209814	0.00875386		ZWINT	258.412	-1.53094	0.00137431	0.0351452
PLEKHA8P1	55.7098	-1.66273	0.00262945	0.0105833		RAI14	1982.53	-1.53501	2.25731e-06	0.000370665
CCDC181	64.6741	-1.66421	9.33415e-06	0.00011583		DPP6	269.67	-1.54413	0.000692694	0.023957
ESRRG	129.81	-1.66711	0.00252441	0.0102304		CRABP2	1314.96	-1.56037	0.000758325	0.0253229
HNRNPA1P7	194.801	-1.66795	0.000237036	0.00148607		MEST	214.365	-1.57436	5.79768e-06	0.000811227
ENSG00000213650	26.1652	-1.67319	0.00361758	0.0138544		RACGAP1P1	29.1792	-1.577	0.000851069	0.0271863
ENSG00000268282	37.0072	-1.67537	0.01267	0.0386623		H2AC8	2488.49	-1.5866	1.80928e-06	0.000315339
CCDC85A	29.6773	-1.67569	0.00598729	0.0210152		CDH2	289.9	-1.59226	5.87813e-07	0.000124247
ZNF728	88.1533	-1.67577	0.0141844	0.0423554		TMEM106C	468.041	-1.59651	8.8409e-08	2.58323e-05
PTMAP5	441.473	-1.67685	0.00106807	0.00502656		CKAP2	766.333	-1.60081	8.27099e-05	0.005726
WWP1P1	119.963	-1.67851	1.51544e-05	0.000168498		H2BC26	118.909	-1.60478	6.72307e-05	0.00489307
PPP1R2B	42.4785	-1.68153	0.000565216	0.00299953		SRSF2	15.5329	-1.62834	0.000240998	0.011971
ENSG00000290872	15.4133	-1.68258	0.00636517	0.0221263		PTCH1	4833.83	-1.63287	1.64768e-07	4.19714e-05
MAP3K9	143.65	-1.68424	0.016028	0.046692		H4C9	242.993	-1.64687	3.56643e-05	0.00308789
MPP2	91.0162	-1.68641	0.0021336	0.00887952		H2AC15	501.408	-1.66731	5.92499e-08	1.78369e-05
SGIP1	251.617	-1.68761	0.000159497	0.00107786		H2BC11	1133.8	-1.67457	4.53604e-06	0.000657858
RASGRP2	180.325	-1.68922	0.00716094	0.0243419		H2BC8	1239.81	-1.67705	1.05357e-05	0.00126869
SEMA4F	106.233	-1.68981	0.0112613	0.0351449		DPYSL4	159.91	-1.67717	3.75039e-05	0.00318447
PPARG	139.604	-1.69069	0.009879	0.0316126		CPZ	484.601	-1.69187	1.41466e-05	0.00162659
GINS4	75.8789	-1.69275	0.00630937	0.0219647		RACGAP1	496.657	-1.6943	0.000647547	0.0228934
UBE2V1P2	33.9971	-1.69338	0.00480457	0.0175529		PCSK5	871.816	-1.69501	2.5455e-05	0.00247289
NRIP3	45.32	-1.694	8.48221e-08	3.55837e-06		CCNB1	486.893	-1.72743	4.26355e-06	0.000641272
RPS27AP11	24.5964	-1.69417	0.00569237	0.0201947		MLLT11	40.5521	-1.72749	0.000549335	0.0206719
ARL9	22.5235	-1.69524	0.00505724	0.0183114		MYBL2	418.915	-1.76262	0.00195864	0.0440936
DPT	46.1219	-1.69605	4.34973e-05	0.000382784		VWC2	151.345	-1.769	1.616e-05	0.00180383
PLEKHA6	187.709	-1.69652	0.000347081	0.00200936		CENPW	22.1772	-1.78109	0.000247713	0.0121107
ZNF578	68.6263	-1.70242	0.000292657	0.00174982		PGRMC1	815.144	-1.78195	3.70523e-09	1.88767e-06
NSRP1P1	129.774	-1.70272	0.00160361	0.00701997		KIF11	358.261	-1.78574	3.21281e-05	0.00288779
CHD7	1331.02	-1.71214	0.0115814	0.0359801		UBE2T	194.867	-1.79045	0.000117479	0.00729433
CNKSR1	417.9	-1.71256	0.00480556	0.0175529		H2BC10	1792.92	-1.79304	0.000293167	0.0134062
ASB9	19.8007	-1.71452	0.00637345	0.0221523		WFDC1	139.262	-1.79628	0.00113814	0.0316719
SFN	61.4212	-1.71678	0.00369973	0.0141041		CKAP2L	90.4493	-1.80461	0.00064648	0.0228934
ZNG1E	109.153	-1.71816	0.00573262	0.0202891		CDCA8	122.902	-1.8243	0.00235083	0.0479322
MOCOS	277.298	-1.71914	0.00123271	0.00565458		ANLN	314.163	-1.83141	0.00123764	0.0327439
RPL26P30	15.2584	-1.7193	0.0162185	0.0471448		ECM1	2578.14	-1.83447	4.72128e-09	2.2335e-06
FAM222A	28.8556	-1.7203	0.00303576	0.0119499		CA11	324.702	-1.8409	6.76518e-05	0.00490574
GIMAP8	83.1327	-1.72424	0.00572373	0.0202653		LMNB1	426.025	-1.84446	1.56119e-05	0.00176246
ENSG00000257175	36.0954	-1.72678	0.000268138	0.0016382		TPX2	557.936	-1.85815	0.000597214	0.0217726
NECAB1	41.1849	-1.72682	0.0121766	0.0375324		H2BC15	1450.89	-1.87032	8.24131e-07	0.000167088
TUBAP2	149.781	-1.7287	0.000632572	0.00328665		DTL	221.188	-1.87775	0.00226947	0.0475655
ABCA9	167.262	-1.72971	0.00882268	0.0288896		GLI1	358.009	-1.8781	1.3167e-06	0.000251554
CGN	347.291	-1.73666	0.0114608	0.0356769		C19orf48	87.0606	-1.89034	5.71788e-05	0.00440212
ASPA	77.5963	-1.73781	4.44072e-05	0.000389096		ENC1	425.741	-1.89323	9.21505e-08	2.6411e-05
PJVK	64.6788	-1.74072	0.0071219	0.0242237		PPP2R2C	693.884	-1.90415	5.76545e-05	0.00440212
ENSG00000232499	239.077	-1.7489	6.43136e-05	0.000519275		FREM1	979.78	-1.90804	4.31165e-05	0.00349666
SYNPO	791.706	-1.74948	0.000105334	0.000771383		H2BC7	1651.48	-1.91495	9.71622e-07	0.000193052
SNX10	45.0055	-1.75143	0.0142612	0.0425442		H2BC9	1757.5	-1.91695	1.3813e-08	5.83938e-06
RSPH4A	366.775	-1.75494	0.0154962	0.045512		H2BC6	1720.55	-1.92057	1.18519e-07	3.18222e-05
RASIP1	132.181	-1.75558	0.00205854	0.00862172		TNC	1653.58	-1.93119	2.18905e-05	0.00228917
STK32B	47.3008	-1.75587	0.00748168	0.025247		MELK	214.167	-1.94429	0.0018754	0.042732
PCDHB11	328.939	-1.75752	8.43857e-05	0.000646263		PAMR1	1198.05	-1.9506	1.13811e-05	0.00136223
TEK	398.68	-1.75766	0.00130048	0.00590892		KIF23	337.511	-1.95936	0.000139865	0.0082104
ALG1L10P	50.8107	-1.75783	0.0155572	0.0456306		H1-5	1297.09	-1.96059	6.938e-05	0.00501277
ZBTB7C	118.049	-1.76117	0.00829915	0.0274969		SLC47A1	257.685	-1.97301	0.00116023	0.0319731
TH	82.3928	-1.76543	0.0082157	0.0272715		TYMS	120.28	-1.97799	0.000109486	0.00696927
GALNT16	42.8369	-1.76608	0.00433506	0.0161091		NREP	207.821	-2.01672	4.70182e-05	0.00376696
ENSG00000219553	25.2228	-1.76697	0.000191818	0.00124854		H2AC17	1599.25	-2.03211	2.48614e-12	2.24532e-09
CNOT6LP1	158.631	-1.76823	0.00222469	0.0091749		CDCA7	671.559	-2.04501	1.26608e-14	2.28689e-11
CMTM1	60.108	-1.76901	0.00972482	0.0312359		TGFBI	4692.96	-2.05282	2.69068e-08	9.90019e-06
ISM1	84.2774	-1.76942	0.00763309	0.025666		CDK1	268.283	-2.10242	4.9444e-10	3.07001e-07
GNAT2	126.584	-1.77099	0.0122065	0.0375912		H3C10	573.95	-2.11449	1.00615e-06	0.000197932
MINAR1	51.9894	-1.7713	0.00317956	0.0124311		H2AC14	759.395	-2.13186	1.3497e-06	0.000253424
ZNF547	88.9605	-1.78137	0.00313359	0.0122701		H2AC11	2211.06	-2.13195	1.97136e-08	7.68019e-06
ARID3B	54.2821	-1.78264	0.00521866	0.0188153		CCNA2	319.788	-2.13828	0.000315983	0.0142042
EDA	168.867	-1.78322	0.0126767	0.0386701		H3C7	1695.1	-2.14697	1.03382e-06	0.000201382
KHDRBS2	80.7503	-1.7838	8.56193e-09	6.8194e-07		H2BC13	1553	-2.15456	4.28536e-08	1.46803e-05
RNF14P4	31.0599	-1.78645	0.00360441	0.0138152		H2BC17	684.404	-2.16026	5.0575e-08	1.61429e-05
MCF2L2	171.415	-1.78646	0.00566795	0.0201333		H2AC12	1182.48	-2.16162	5.86769e-10	3.53288e-07
ENSG00000231700	18.0967	-1.78816	0.0101719	0.0323522		HHIP	166.265	-2.18002	0.000707674	0.0240355
GATM	80.3468	-1.79296	0.00202365	0.00850708		DLGAP5	404.724	-2.19012	0.000812024	0.0265364
GAPDHP1	27.692	-1.79474	0.00712606	0.0242349		CDC20	165.941	-2.20825	3.34882e-06	0.000523918
STK32C	104.647	-1.79529	0.004436	0.0164323		MAD2L1	69.8843	-2.20826	4.47441e-09	2.16835e-06
TPM3P6	42.9292	-1.79569	0.015885	0.0463693		H2BC14	873.515	-2.21689	2.15683e-10	1.47772e-07
CCSER1	87.2496	-1.79636	0.0149751	0.0442446		CENPU	249.067	-2.23757	5.13951e-06	0.000729407
DDX18P3	21.5813	-1.79753	0.00120851	0.00556163		H4C1	354.283	-2.25839	0.000191251	0.0101603
RPL7P32	31.8273	-1.79968	0.0134291	0.0405239		F13A1	1841.53	-2.28225	2.00704e-06	0.000339246
HNRNPA1P50	73.6321	-1.80179	0.00876706	0.0287307		H2AC4	229.48	-2.30564	4.65111e-08	1.56632e-05
ATF3	130.371	-1.80208	0.00852199	0.0280642		CDKN3	154.674	-2.31411	4.05036e-06	0.0006177
GYPE	55.2935	-1.80284	0.00467606	0.0171433		TOP2A	2268.59	-2.33284	2.37877e-05	0.00240273
TOP1P1	46.1305	-1.80429	0.000117221	0.000841652		PBK	74.8444	-2.34391	0.000499259	0.0196396
ENSG00000205794	27.7899	-1.80499	0.010685	0.0337035		ADAM12	850.346	-2.34762	4.32485e-06	0.000641272
B9D2	37.1395	-1.80528	0.00159995	0.00700972		RBP7	242.794	-2.37748	3.17753e-08	1.1479e-05
LAG3	55.6387	-1.80566	0.0126182	0.0385457		KIF20A	525.822	-2.37848	0.000198404	0.0103739
CNN1	175.719	-1.8069	0.000593959	0.00312416		RRM2	255.87	-2.38227	1.65887e-06	0.000299087
GDAP1L1	29.2981	-1.80768	0.000210149	0.00134677		H2AC13	741.092	-2.40245	2.81671e-10	1.86551e-07
ZP3	38.9653	-1.8106	0.00332902	0.0129293		PTTG1	244.818	-2.43228	2.52516e-07	5.96253e-05
PCDHGA8	35.2419	-1.81245	0.0065199	0.0225505		KCNIP4	97.2729	-2.43886	0.000608761	0.0219918
PCYT1B	71.1614	-1.81402	0.000118843	0.000850923		UBE2C	292.026	-2.44482	1.43608e-06	0.000266668
DENND1C	203.812	-1.8141	0.0146132	0.0433839		H3C8	821.277	-2.52324	1.01924e-07	2.85229e-05
NEBL	341.402	-1.81519	0.0095668	0.0308334		PIMREG	41.6037	-2.55768	0.000136995	0.00814958
SLAMF6	41.9831	-1.81601	0.00530233	0.0190718		H2BC3	406.325	-2.58575	1.72592e-08	6.85845e-06
CCT5P1	34.3639	-1.81666	0.0101677	0.0323453		NDC80	158.301	-2.62088	1.58352e-05	0.00177756
ABAT	450.754	-1.82441	0.00345894	0.0133536		CALB2	202.416	-2.66081	0.0015121	0.0374147
CAP1P1	46.3421	-1.82825	0.000705698	0.0035946		H3C2	1363.69	-2.66383	1.89251e-09	9.89536e-07
SLC4A3	303.827	-1.82901	0.00498668	0.0180976		H3C3	1145.1	-2.67864	7.50729e-09	3.39005e-06
BCL11A	85.198	-1.83107	0.00404754	0.0152268		OLFM1	530.522	-2.68553	3.47636e-08	1.23342e-05
DKK2	46.7796	-1.83113	0.00905794	0.0294722		H3C12	127.184	-2.69118	4.45067e-10	2.85259e-07
PCDHA2	110.168	-1.83147	0.00770064	0.0258532		H2AC16	1040.57	-2.70473	8.67888e-08	2.57374e-05
KCND1	93.5217	-1.83434	0.00136623	0.00615131		H1-1	376.696	-2.70789	7.21341e-14	1.10249e-10
CYP51A1P2	33.6099	-1.83734	0.000228876	0.00144517		H3C1	513.564	-2.72743	2.95924e-12	2.5564e-09
ABCB1	340.773	-1.83734	0.00258968	0.0104485		TMSB15A	44.0182	-2.82962	3.96899e-09	1.97149e-06
CMYA5	449.025	-1.8423	0.0058699	0.0206818		PCLAF	34.8462	-2.89236	4.93221e-08	1.61429e-05
TTC22	42.6102	-1.84301	0.000674044	0.00345766		H3C13	162.57	-3.0305	5.14651e-15	1.09203e-11
WASH9P	273.401	-1.84353	0.00697363	0.0237909		CPM	662.876	-3.08522	9.11569e-06	0.00113603
GABRQ	124.636	-1.84537	0.00111556	0.00520591		POSTN	637.251	-3.27559	1.13033e-09	6.60545e-07
PCDHGA4	63.2954	-1.8472	0.00568938	0.0201866		SFRP4	10320.4	-3.78793	3.30348e-20	2.1879e-16
FCGR3A	69.8111	-1.8495	0.00130126	0.0059115		PENK	145.794	-3.95748	3.72689e-05	0.00317809
HMGA1P8	55.3859	-1.85333	0.0105815	0.0334294		HBB	34814.9	-4.15575	1.74683e-05	0.00190702
LRRC37A2	126.199	-1.8544	0.0142666	0.042547
RSAD2	54.2687	-1.8556	0.00124317	0.00569335
DEPDC4	24.8332	-1.85895	0.0166268	0.0481153
PABPC1P4	107.148	-1.85972	6.3972e-05	0.000517245
BCL2L11	62.2853	-1.86002	0.00375691	0.0142815
NAALADL1	186.239	-1.8605	0.000101637	0.000751859
MSC-AS1	34.7115	-1.86326	4.36858e-05	0.000383845
CHRDL1	125.996	-1.86459	0.0054366	0.0194749
MYOM1	138.255	-1.86492	0.00200065	0.00843056
PHKA1	424.111	-1.86554	0.00364598	0.0139443
PCDHA11	91.102	-1.86847	0.00895814	0.0292243
GNAZ	58.3238	-1.86869	0.000102378	0.000755414
PRRG2	57.9149	-1.87015	0.00618191	0.0215901
CDON	273.299	-1.87123	0.00676417	0.023208
GLYCTK	259.661	-1.87565	0.00815947	0.0271231
ACTA2	2695.71	-1.87605	0.00380387	0.0144349
HSH2D	31.182	-1.87801	0.0108741	0.0341667
WBP2NL	33.9661	-1.87827	0.00661487	0.0228092
BRD7P2	254.112	-1.87914	0.000599301	0.00314703
TMEM81	40.9153	-1.87935	0.000611195	0.00319848
YY2	56.7947	-1.87988	0.0134523	0.0405764
ZNF208	374.681	-1.88008	2.30178e-05	0.000231036
AQP3	101.867	-1.88314	0.0105466	0.0333415
ENSG00000213683	48.5875	-1.88547	0.00254942	0.0103199
MAP4K1	162.119	-1.88581	0.00959782	0.0309193
SLC4A1APP1	54.4639	-1.8897	0.00249181	0.0101113
ARHGEF33	67.6504	-1.89183	0.00128778	0.00585777
NOS3	73.1494	-1.8933	0.00554838	0.0197831
CACNA2D3	149.566	-1.89389	0.00666875	0.022967
PCDHGB1	27.3624	-1.89408	0.0142532	0.0425251
LINC00265	250.76	-1.89499	0.0151013	0.0445429
ATF4P3	28.2845	-1.89613	0.0121877	0.0375594
NPM1P6	37.6024	-1.89638	0.0022259	0.00917855
TMEM255B	30.4747	-1.89672	0.00530219	0.0190718
IQCH	100.943	-1.90003	0.00236662	0.00968737
ODAD3	73.341	-1.90096	0.0117117	0.0362943
FYB2	130.98	-1.90113	0.0045724	0.0168349
NOC2LP1	90.995	-1.90232	0.000140205	0.000971404
BICD2	1389.01	-1.90257	0.000408182	0.00228978
STOX2	79.8308	-1.9031	0.0165506	0.0479426
GRIK1	89.0701	-1.90638	0.0117612	0.0364355
PBX4	34.6765	-1.90978	0.00651518	0.0225424
FPR3	59.5929	-1.91003	0.000611415	0.00319848
ENSG00000254332	79.2046	-1.91158	1.97551e-06	3.50423e-05
RGPD5	31.1054	-1.91225	0.0161086	0.0468736
ENSG00000257307	30.1013	-1.91807	0.000816096	0.00403976
GGT6	15.9272	-1.9191	0.0153089	0.0450708
SEMA6D	108.81	-1.92041	0.00459677	0.0169104
LYPD3	55.8601	-1.92074	0.0104349	0.0330394
HMGN1P38	101.221	-1.92225	0.000249668	0.00154607
ENSG00000241537	15.7668	-1.92295	0.00743702	0.0251263
KLRF1	42.7598	-1.92349	0.00440059	0.0163268
TDRD9	157.108	-1.92549	0.0151769	0.0447426
C1QTNF1	95.33	-1.92968	0.00137586	0.00618975
TDRD6	169.183	-1.93013	0.0159899	0.0466193
TTC39A	168.15	-1.93366	0.0106444	0.0335979
REM1	94.087	-1.93389	3.89681e-05	0.000351122
PPFIA3	91.8132	-1.9353	0.00630264	0.021944
SYNE3	84.27	-1.93604	0.012855	0.0391087
ASPHD1	155.582	-1.93911	0.000600623	0.00315252
CD209	215.067	-1.93922	0.00412471	0.0154615
ZNF771	24.3362	-1.94041	3.12578e-05	0.000293042
NEFL	115.965	-1.94436	0.00334354	0.0129736
ACY1	23.9542	-1.94696	0.00216828	0.00899472
SYCP2L	29.1545	-1.94755	0.0121776	0.0375324
USP2-AS1	44.1547	-1.94766	0.0024129	0.00983208
TDGP1	47.0283	-1.95026	0.0086839	0.0285011
ADAMTS3	142.378	-1.95044	0.000569591	0.00301821
LRRC18	15.5615	-1.95116	0.0135513	0.0407879
PSME2P2	23.6302	-1.95216	0.00495927	0.0180236
ARHGAP24	175.69	-1.95506	0.0020813	0.00869771
PCDH9	101.416	-1.95595	0.00786565	0.0263215
LRRFIP1P1	26.8027	-1.95641	0.0133621	0.0403637
EYA1	149.072	-1.9569	0.00568566	0.0201784
SPHK2	159.674	-1.95928	0.00160477	0.00702397
ARG2	41.8694	-1.96039	0.0106708	0.0336699
DCLK1	128.244	-1.9606	9.11624e-05	0.000688834
C6orf132	303.135	-1.96076	0.00193426	0.0082082
ENSG00000234589	19.2649	-1.96192	0.00117433	0.00543618
RAB9B	33.9473	-1.96282	0.000217451	0.00138666
AP3B2	128.61	-1.96325	0.00623254	0.0217454
THSD7B	134.675	-1.96367	0.00739937	0.025026
HSPD1P4	51.7049	-1.96382	0.000135667	0.000943897
C2CD6	125.482	-1.9652	0.000911255	0.00441842
SDCBP2	31.7505	-1.96546	0.0100613	0.0320726
UBQLN4P1	63.2835	-1.96671	4.38106e-05	0.000384704
SEPTIN3	48.1016	-1.96723	0.000820756	0.00405857
ZNF98	87.4338	-1.96929	0.00390608	0.0147633
RPSAP5	34.5575	-1.97152	0.000919431	0.00445229
SLAMF7	78.8974	-1.972	0.00124085	0.00568546
PSME2P1	17.5546	-1.97262	0.00372543	0.0141829
STK24P1	20.6527	-1.97299	0.000170361	0.00113447
ERICH3	334.924	-1.97414	0.0121204	0.0373926
NCF1	101.736	-1.97431	0.000267864	0.00163724
RSPO1	46.9091	-1.97541	0.000872462	0.00426354
S100A14	42.3723	-1.97586	0.00849728	0.0279926
PRSS16	68.4675	-1.97988	0.00503187	0.0182265
ZNF620	148.006	-1.98206	0.000609858	0.00319328
NAP1L1P1	15.1886	-1.98387	0.00245994	0.00999639
MARCHF3	37.632	-1.98544	0.00221317	0.00913404
BCHE	64.207	-1.98633	0.0003483	0.00201394
CA9	46.2762	-1.98949	0.00913565	0.0296692
HRC	144.799	-1.99328	0.0107946	0.0339736
OSGIN1	25.0533	-1.99451	0.00279557	0.0111425
TTN	5059.71	-1.99462	0.0124636	0.0381964
WAS	524.978	-1.99608	0.00643683	0.0223287
TMEM107	75.4209	-1.99898	0.00421411	0.0157258
SMTNL2	45.0226	-2.0035	0.00481707	0.0175859
ELMOD1	43.4656	-2.00455	0.0032451	0.0126489
TIMP4	32.5362	-2.00663	0.00647725	0.0224359
TMEM92	27.4371	-2.00745	0.0169279	0.0488205
CNIH3	33.1342	-2.00975	0.00354082	0.0136161
MIR99AHG	24.9813	-2.01151	0.00700199	0.0238819
CYP2F2P	20.7078	-2.01263	0.0106732	0.0336737
ENSG00000215835	89.73	-2.01292	2.11615e-05	0.000216555
TMC5	216.714	-2.0133	0.00833021	0.0275739
VSIG10L	22.9348	-2.01946	0.00287149	0.0113889
CFAP57	241.024	-2.01946	0.0166428	0.0481505
EFR3B	107.148	-2.02158	0.00137673	0.00619267
SYCE1L	18.0979	-2.02199	0.0100361	0.0320103
SCN2B	87.7731	-2.02266	0.0102471	0.0325553
SNRPFP1	17.1791	-2.02333	4.55989e-05	0.000395979
ASGR1	56.9167	-2.02338	0.00983868	0.0315346
SEPTIN7P11	22.9293	-2.02363	0.000983627	0.0046956
ANKS1B	137.675	-2.02464	0.00364713	0.0139468
AMIGO1	40.6531	-2.02519	0.000311968	0.00184306
PCMTD1-DT	49.9431	-2.02638	0.00351846	0.0135458
ENSG00000270248	19.0967	-2.02859	0.016434	0.0476488
SLC6A12	54.135	-2.03	0.0108444	0.0340922
CFAP20DC	130.207	-2.03017	0.000736237	0.00372132
HOXD3	28.4286	-2.03084	0.00813358	0.0270497
HFE	230.732	-2.03337	0.00180576	0.00775248
TIGIT	34.108	-2.03686	0.00286724	0.0113752
BLNK	274.956	-2.03724	0.00017021	0.00113373
NBR2	145.604	-2.03772	0.000911253	0.00441842
ENSG00000268723	17.3307	-2.04141	0.0156064	0.045742
SYTL2	236.71	-2.04291	0.00323585	0.0126146
KLHL31	24.9772	-2.043	0.0035737	0.0137161
CFAP92	64.2274	-2.0434	0.0160953	0.0468489
KLHL14	51.6457	-2.04558	0.00675886	0.0232019
TRPV4	202.525	-2.04863	0.00239779	0.00978885
MYH7B	127.643	-2.05207	0.0173844	0.0498472
RPSAP15	108.918	-2.05349	6.95741e-05	0.000552121
DRP2	147.105	-2.05454	5.01309e-05	0.00042643
UCP3	82.6	-2.05606	0.00722379	0.0245201
EML6	208.915	-2.05626	0.00346397	0.0133657
RAPGEF4	87.7174	-2.0593	0.000406208	0.00228023
NECTIN4	161.928	-2.06017	0.00945886	0.0305377
FLRT3	71.7222	-2.06059	0.0010895	0.00510618
CD72	79.0307	-2.06211	0.000599465	0.00314703
NIPAL1	75.7083	-2.0622	0.00327229	0.0127408
SOWAHB	42.6799	-2.06405	0.00930806	0.0301334
NBPF2P	157.933	-2.06495	0.00386294	0.0146237
TRPC4	119.537	-2.06518	0.0149308	0.0441507
GBP1P1	42.2402	-2.06645	0.00515898	0.0186297
GJB2	138.096	-2.06907	0.00836243	0.0276482
DIO3OS	55.7893	-2.07063	0.00275281	0.0109996
CBX7	26.7077	-2.07207	0.00056902	0.00301575
APC2	24.011	-2.07307	0.0123134	0.0378453
PLAG1	62.9308	-2.07531	0.00016262	0.00109504
APOB	794.418	-2.07977	0.000887535	0.00432301
INKA1	28.0533	-2.08023	0.000147959	0.00101337
CYP2S1	94.2461	-2.08093	0.0172212	0.0494592
ABLIM2	44.2125	-2.08148	0.00466728	0.0171253
ARHGEF38	52.6619	-2.08661	0.0137663	0.0413252
FMO1	76.4272	-2.08766	0.00480262	0.017549
ENSG00000259531	18.1914	-2.08896	0.00569534	0.0201951
BFSP1	95.5644	-2.08909	8.93561e-05	0.000678085
M1AP	51.6081	-2.09144	0.00458888	0.016888
PRELP	44.7668	-2.09731	0.000321838	0.00189188
DEPDC7	31.9873	-2.0996	0.000205174	0.00131998
GATA6	45.7345	-2.10418	0.008353	0.0276235
AKR7A3	30.8652	-2.10461	0.0080868	0.0269163
SLFN12L	88.7861	-2.10526	0.0128355	0.0390617
WASF4P	181.295	-2.10734	0.0136686	0.041072
VDAC3P1	40.9713	-2.10997	0.00167196	0.00726966
CDHR1	328.228	-2.11171	0.00368526	0.0140622
SLITRK4	93.9979	-2.11212	0.00127511	0.00581324
CD3G	63.8535	-2.11733	0.0110022	0.0345023
KLRG1	29.706	-2.11744	0.0155472	0.0456155
ERC2	86.8462	-2.11909	0.00399262	0.0150522
NEK8	166.837	-2.12041	0.000757968	0.00380734
CA2	188.773	-2.12041	0.00328866	0.0127975
JPH1	211.812	-2.12224	0.0139417	0.0417853
SERTAD4	155.975	-2.12243	7.8211e-06	0.000100727
LRRC37A16P	52.8275	-2.12246	0.0134594	0.0405891
CAMK1G	53.0624	-2.13143	0.00941034	0.0304123
TRIM9	76.6754	-2.13242	0.00855311	0.0281438
KBTBD8	43.0507	-2.13317	0.014766	0.0437685
OSBPL6	129.197	-2.13591	0.000386792	0.00219389
ARHGEF35	92.7482	-2.13595	0.002367	0.00968737
FAM83G	52.5787	-2.13665	0.012249	0.037695
CHRNB1	249.983	-2.13789	0.000156451	0.00106159
EFHB	121.075	-2.14082	0.00291925	0.0115524
ITGB7	57.2754	-2.14371	0.00733749	0.0248494
ALG1L9P	36.2691	-2.14439	0.0142317	0.0424787
RXRG	66.3627	-2.14757	0.000911656	0.00441842
SLC6A16	169.541	-2.15079	0.00378438	0.0143718
DMBT1	1153.48	-2.15103	0.00863306	0.0283527
FLVCR2	180.771	-2.15116	0.00654826	0.0226237
PLAAT5	63.4685	-2.15119	0.00328972	0.0127999
DDIT4L	31.7547	-2.15232	0.00357967	0.0137321
TICAM1	199.815	-2.1533	0.000888525	0.00432634
MYL10	21.4891	-2.15612	5.07811e-05	0.000431052
LLPHP3	15.2466	-2.1569	0.0144035	0.0428788
ENSG00000204745	53.1831	-2.15787	7.79e-05	0.000605307
WDR17	64.4099	-2.15921	0.000621108	0.0032378
FSIP2	263.893	-2.15997	0.00923172	0.029924
MRE11P1	43.5522	-2.16057	0.00242511	0.00987898
ZMAT4	26.4793	-2.16074	0.00779363	0.0261189
ZNF233	55.0459	-2.16151	0.00809879	0.0269467
AKAP6	121.748	-2.16203	0.00138549	0.00622412
ADPRH	84.3635	-2.16216	0.000622654	0.00324466
ADAMTSL1	174.291	-2.16281	0.00555688	0.0198085
CYP46A1	59.482	-2.1634	0.00497186	0.0180576
PRSS21	32.5455	-2.1638	0.00411075	0.0154174
CCDC33	70.1065	-2.16492	0.000218848	0.00139368
RPL32P16	33.8909	-2.16549	0.00225316	0.00927204
KLK13	49.003	-2.16612	0.00281229	0.0111996
ZNF385D	82.794	-2.1662	1.1477e-05	0.000135383
HR	178.977	-2.1664	0.00219389	0.00907038
ARHGEF4	91.6962	-2.16962	0.00045292	0.00249441
RPL10P12	25.3465	-2.17078	0.0160893	0.0468367
ITK	296.414	-2.17143	0.0022182	0.0091508
ENSG00000240890	25.0908	-2.17291	0.00838093	0.0276883
NCR3LG1	45.6907	-2.1741	0.002448	0.00995646
ECEL1	40.6347	-2.17564	0.00838099	0.0276883
ANKRD53	72.9981	-2.17637	0.000546596	0.00291439
DUSP19	30.767	-2.17717	5.13101e-06	7.30143e-05
ENSG00000212664	81.6321	-2.18021	0.000965555	0.00462651
PRPF38AP2	24.5649	-2.18103	0.00010657	0.00077963
FHIP1A	97.8612	-2.18132	0.0097405	0.0312827
FLT1	468.122	-2.18461	0.00776236	0.0260388
GLYATL1	40.8351	-2.18543	0.0101673	0.0323453
VNN2	43.8861	-2.18658	0.00402867	0.0151638
CYP2E1	34.7535	-2.20344	0.00789528	0.026397
PPFIA2	167.286	-2.20379	0.000363972	0.00208537
PROCA1	22.048	-2.20452	0.00516295	0.0186392
SLC9B1	108.748	-2.2048	0.00272697	0.0109214
ZNF778	511.63	-2.20773	9.56406e-05	0.000715407
SRPK3	23.6136	-2.2079	0.00126673	0.00578251
SNHG28	33.2235	-2.21032	0.00498017	0.0180786
LRRC31	37.9842	-2.21125	0.0171277	0.049261
AOC3	62.1494	-2.21159	2.10027e-05	0.000215086
SNTG2	29.6567	-2.21165	0.0106962	0.033735
GOLGA6L5P	989.611	-2.21266	0.00206767	0.00865354
RASSF9	31.2227	-2.21621	0.00203906	0.00855532
ASIC3	31.3836	-2.21643	0.00520199	0.0187658
NIN	4879.67	-2.21688	0.000120629	0.000860876
COL25A1	158.558	-2.2174	0.00833435	0.0275844
PCLO	982.672	-2.22525	0.000567027	0.00300744
LRRC69	24.6289	-2.22616	0.00136078	0.00613065
ASXL3	218.322	-2.2265	0.00037028	0.00211272
MYCT1	22.7224	-2.22751	0.000351789	0.00202955
FOXF1	37.2584	-2.22892	0.00421615	0.0157313
TMEM132D	75.1348	-2.23356	0.0108007	0.0339813
TCP1P3	27.4788	-2.23496	0.00100332	0.0047767
RTN4RL2	19.1398	-2.235	0.00344339	0.0133079
KLK3	29.5516	-2.23627	8.08003e-05	0.000623875
SUSD5	76.6968	-2.23694	0.000386599	0.00219324
PRELID1P1	35.746	-2.23735	0.00426125	0.0158858
ENSG00000213184	22.5635	-2.23831	0.00417619	0.0156151
SYT17	50.7675	-2.23916	0.00218623	0.00904728
PTGFR	17.9286	-2.24169	0.0023756	0.00971651
NPM1P46	32.3365	-2.24319	0.00522842	0.0188419
PCDHGA3	110.5	-2.24338	0.00110055	0.00514601
WFDC3	16.3869	-2.2462	0.00456156	0.0168093
BCL2L14	16.9051	-2.24712	0.00841864	0.0277724
BANF1P3	60.7898	-2.24806	7.6897e-05	0.000599122
CFAP58	96.6158	-2.2482	0.000199447	0.00128841
ENSG00000266373	25.548	-2.24968	0.00572132	0.0202593
SPATA31C2	762.607	-2.25097	1.05376e-05	0.00012706
CCDC141	156.744	-2.25211	0.00545937	0.0195302
C4BPA	60.5997	-2.25367	0.00794411	0.0265382
ENSG00000286757	29.0058	-2.25403	0.00969624	0.0311581
KDM4D	43.5856	-2.25481	0.00183166	0.00784107
EXPH5	340.033	-2.25511	0.000262522	0.0016105
PCDHAC1	44.6454	-2.25681	0.000445956	0.00246598
HIVEP3	96.9984	-2.26032	0.00453505	0.0167335
BRD7P5	54.3086	-2.2604	0.00178831	0.00769509
DNASE1L3	65.5188	-2.26125	7.91094e-05	0.000612827
ABCA3	280.674	-2.26487	0.00297565	0.0117476
CXCL17	22.35	-2.26749	0.010522	0.0332746
TPM3P8	71.647	-2.2677	0.000186451	0.00121963
RPSAP61	68.4536	-2.27263	0.0023639	0.00967864
DPP10	40.1242	-2.27372	0.00119722	0.00552586
PPIAP29	41.2808	-2.27391	0.0004188	0.00233977
AGBL3	79.3995	-2.27503	0.000305509	0.00181362
ZNF878	22.7938	-2.27802	0.0117646	0.0364422
KCND2	135.393	-2.27822	0.000717773	0.00364363
TLR7	60.3559	-2.28004	0.000229681	0.00144831
KMT5AP1	42.2691	-2.28283	0.000980113	0.00468526
ARHGEF34P	215.465	-2.28367	0.00761383	0.0256104
TTC23L	36.0148	-2.28497	0.00711572	0.0242103
PLEKHB1	24.6043	-2.28512	0.00111335	0.00519729
ENSG00000254471	15.8095	-2.28587	0.00611915	0.0214066
SHANK1	256.696	-2.28824	0.000532221	0.00285335
EXOC3L2	27.5865	-2.28944	0.00595778	0.0209289
RFESD	34.6536	-2.29495	0.000492458	0.00267311
F8	428.523	-2.29754	9.55477e-05	0.000714901
RPS7P3	15.6296	-2.29858	0.00356814	0.0137022
HNRNPA3P6	131.872	-2.2989	1.6814e-05	0.000182046
BMP6	27.7144	-2.29899	0.00897003	0.0292468
KCNMB3	32.1178	-2.30015	0.00193293	0.008205
FHDC1	67.6858	-2.3034	0.000160832	0.00108507
HABP2	39.8163	-2.30375	0.00727053	0.0246669
USP2	78.0347	-2.30435	0.00192177	0.00816131
INKA2	67.7465	-2.30488	0.00100968	0.00480131
NPIPB4	1114.82	-2.30508	0.00859253	0.0282504
NCF1C	49.132	-2.30592	0.00150572	0.00665953
CDH23	238.917	-2.30725	0.00996424	0.0318344
BATF3	17.3487	-2.30805	0.000100408	0.000743791
SLC25A19	152.669	-2.30853	0.000166288	0.00111443
SLC9A7P1	29.8292	-2.30888	0.000209151	0.0013419
ROM1	77.1417	-2.31223	0.000936658	0.00451796
FGF18	36.2244	-2.3126	0.00920422	0.0298417
HOXA2	152.433	-2.31492	0.0111791	0.0349386
INTS6P1	78.8971	-2.31675	0.000314397	0.00185549
MED12L	135.141	-2.31699	1.46163e-05	0.000163414
MYL4	20.571	-2.31733	0.0107023	0.0337505
FOSL1	44.8942	-2.31835	0.00651206	0.0225367
CDH26	78.3598	-2.32201	0.0110029	0.0345023
ANKRD2	37.9614	-2.3229	0.00212849	0.00885957
TFDP1P2	28.6335	-2.3231	0.000518083	0.00278748
HMGB3P24	19.689	-2.32379	0.0157728	0.046123
NGFR	17.8136	-2.32735	0.00277498	0.011073
PATL2	80.0806	-2.32736	0.00591749	0.0208158
ENSG00000259924	26.3409	-2.33181	0.0151825	0.0447539
GRIP1	518.356	-2.33319	3.2066e-05	0.000299131
COLQ	275.925	-2.33397	0.00597918	0.0209936
CYP3A5	90.299	-2.33504	0.0045403	0.0167463
ENSG00000258758	47.9939	-2.33814	4.04021e-05	0.000361395
MFSD4A	68.0199	-2.34137	0.00257676	0.0104046
AMZ1	18.749	-2.34219	0.00544135	0.0194826
NRG1	167.85	-2.34317	3.25312e-05	0.000302574
SKA2P1	26.6745	-2.34336	0.0130043	0.0394947
GVQW3	15.895	-2.34583	0.00202005	0.00849573
SLC9A3	21.7936	-2.34661	0.0161265	0.0469209
FKBP9P1	40.0343	-2.3468	0.00285377	0.0113313
NUDCP1	40.9744	-2.35027	0.013928	0.0417485
CNNM1	25.7988	-2.35189	0.0125417	0.0383578
LUZP2	22.2379	-2.35203	0.00320726	0.0125169
C11orf65	36.9764	-2.35371	0.00454734	0.0167679
RNFT2	84.4844	-2.35496	0.000423528	0.00236198
FTH1P11	18.3843	-2.35542	0.000373363	0.00212754
SCYL2P1	34.7655	-2.35932	0.00418506	0.01564
NPIPB11	1394.68	-2.3598	0.00263198	0.0105905
ENSG00000290535	261.911	-2.35983	0.000758463	0.00380915
GRIA2	86.2861	-2.36125	0.0171134	0.0492341
NBPF20	3039.06	-2.36208	3.96593e-05	0.00035599
RBMXP1	30.64	-2.36265	0.000865345	0.00423535
NEB	936.797	-2.36266	0.00259341	0.0104621
KRT8P3	36.6732	-2.36447	0.0103859	0.0329144
TEX21P	24.6828	-2.36679	0.0156195	0.0457756
CEP170P1	75.1752	-2.36713	0.0021829	0.00903989
PPIAP21	16.9047	-2.36757	0.00189008	0.00805623
RPS27AP5	21.6929	-2.36765	0.00039014	0.00220845
MEI1	68.2143	-2.37042	0.00514578	0.0185915
KRT80	34.3768	-2.37094	0.0167358	0.0483749
TNIP3	64.6228	-2.3724	0.00867939	0.0284896
TDRD12	47.6027	-2.37246	0.000655001	0.00337405
CNTNAP3B	49.0378	-2.37337	0.0104648	0.0331198
SIRPAP1	31.9044	-2.37398	0.000573868	0.00303664
CELSR3	177.912	-2.37453	0.00553583	0.0197459
ENSG00000257674	34.4743	-2.37518	0.0028572	0.0113418
CD28	41.0817	-2.37629	0.00432232	0.016066
ZNF530	167.213	-2.37649	0.0016834	0.00730481
CD101	85.211	-2.3766	0.00457222	0.0168349
ST8SIA2	121.172	-2.37801	0.00166494	0.0072436
GRIA3	243.922	-2.37885	0.000618593	0.00322707
FOXP1	79.6951	-2.3809	0.000260075	0.00159688
GRIA4	86.1388	-2.38178	0.00523308	0.0188563
DPY19L2P3	21.9414	-2.385	0.0145214	0.0431429
PLEK2	67.8169	-2.38649	0.0125162	0.0382963
GRIK2	112.527	-2.3895	0.000387526	0.00219704
AKNAD1	78.1851	-2.38963	0.0021092	0.00878834
STK32A	46.8364	-2.39163	0.00135476	0.00610744
MRNIP-DT	33.955	-2.39189	0.00112448	0.00524143
DNHD1	523.681	-2.39318	0.00224565	0.00925055
EPHB2	425.289	-2.39572	7.36901e-06	9.61951e-05
B4GALNT1	40.1685	-2.39695	0.00742742	0.0251051
KCNS3	45.5592	-2.39702	0.00329494	0.0128138
RPL13AP20	32.8997	-2.39731	0.000196593	0.00127346
RIMS3	44.5628	-2.39948	0.00120967	0.00556605
ALMS1P1	40.6136	-2.39956	0.00120447	0.00554665
ENSG00000234337	61.6928	-2.40275	0.000964705	0.00462335
WDR93	111.543	-2.40346	0.00317949	0.0124311
CD40LG	36.2271	-2.40744	0.0152361	0.0448844
NEFM	2921	-2.40839	4.29697e-11	1.51835e-08
FCMR	90.372	-2.4087	0.00767305	0.0257697
ZIM2	35.4727	-2.40918	0.00814842	0.0270934
NSA2P2	21.7521	-2.41266	0.00107603	0.0050548
ARRDC5	15.486	-2.41327	0.0120698	0.0372853
ACKR2	28.7127	-2.41543	0.0126521	0.0386284
LYG1	17.2869	-2.41595	0.00671059	0.0230724
ST13P6	84.5091	-2.41651	0.00102129	0.00484351
KMT5AP2	50.8975	-2.4196	8.8764e-05	0.000674496
PA2G4P6	35.7323	-2.42298	0.00442981	0.0164163
MYO3B	192.739	-2.42344	2.11481e-05	0.000216496
NAP1L4	42.7261	-2.42554	0.0144621	0.0430212
CD79A	45.9794	-2.4307	0.00662168	0.0228271
HTR2A	45.8279	-2.43093	0.0155224	0.0455664
NGEF	40.8501	-2.43308	0.0135006	0.0406745
RPL12P38	16.9323	-2.43357	0.00034285	0.00198889
RINL	49.9874	-2.43483	0.000411005	0.00230213
CACNG4	20.3628	-2.4349	0.00112483	0.00524221
CLEC1A	15.6621	-2.43629	0.00560107	0.0199459
NUFIP1P1	25.178	-2.43689	9.88252e-05	0.000735042
LPAL2	138.603	-2.43913	0.000123908	0.000879223
VWCE	84.0667	-2.4478	0.00193637	0.0082159
PLPP4	38.7634	-2.44797	0.00181311	0.00776987
FAM124A	104.368	-2.44925	0.000289134	0.00173388
PNMA3	58.9575	-2.45358	0.000645886	0.00333987
ACRBP	126.61	-2.45933	0.000429112	0.00238747
NTNG1	45.9684	-2.4618	0.000230246	0.0014509
HYAL1	84.4643	-2.46233	0.00360901	0.0138253
FOXC1	148.887	-2.46251	0.0058551	0.0206451
FAM149B1P1	77.0943	-2.46447	5.57838e-05	0.000464318
SLC35G2	56.9283	-2.46653	0.0132187	0.0400212
SLC25A53	16.6714	-2.46752	0.000380223	0.0021588
NUP50P1	33.6496	-2.46765	0.00528043	0.0190003
PROX1	52.9592	-2.46783	0.000366687	0.00209795
WDR72	217.546	-2.46823	0.00106875	0.00502894
LY9	58.5025	-2.46917	0.000470781	0.00257423
KRBA2	30.6653	-2.4744	0.000471452	0.002576
RAB19	43.5366	-2.47455	0.000193069	0.00125581
MUC15	42.5393	-2.47738	0.00422036	0.0157449
SP140	258.141	-2.47872	0.000710927	0.00361472
PLXNA4	239.249	-2.48059	0.00292755	0.011582
EEF1B2P1	20.9325	-2.48063	0.0102758	0.032626
ASTN1	103.204	-2.4808	0.000106601	0.000779653
SULT1C2	53.2906	-2.48185	0.000170467	0.00113491
KCNK2	52.2835	-2.48324	2.28212e-05	0.000229633
XK	68.229	-2.48398	0.01441	0.0428932
OR3A2	15.9417	-2.48714	0.00480551	0.0175529
ENSG00000255038	23.9702	-2.48718	0.0157328	0.0460354
PAICSP4	20.7929	-2.49253	0.000725612	0.00367683
CUBN	1060.47	-2.49277	0.000606616	0.00317925
SPTBN5	119.214	-2.49353	0.0165886	0.0480282
TLR10	19.144	-2.49373	0.0159555	0.0465336
DYNLT5	35.1533	-2.494	0.00143015	0.0063953
DPF3	66.8821	-2.49817	0.000595469	0.00313011
FTH1P2	76.0428	-2.50023	7.92913e-06	0.000101861
PSD2	48.7081	-2.50061	0.000789154	0.00393117
PTENP1	41.856	-2.50071	0.000490118	0.00266399
RAD9B	31.0544	-2.50074	0.000111548	0.000807357
NRSN1	22.2547	-2.50089	0.00696906	0.0237782
GPR174	36.0773	-2.50661	0.000220479	0.00140311
BANK1	129.584	-2.50692	0.0014822	0.00657913
NPIPB13	508.473	-2.50902	0.00675911	0.0232019
ARG1	34.1883	-2.50978	0.0126657	0.0386623
TVP23A	34.1909	-2.51219	0.00184955	0.00791286
DCHS2	194.287	-2.51241	0.000117142	0.000841301
EPHA3	59.9963	-2.5136	0.00340428	0.0131803
TMEM130	47.9454	-2.51387	0.00301188	0.0118675
REM2	20.5266	-2.51663	0.000802113	0.00398519
MATN3	49.4059	-2.51737	0.0044304	0.0164163
YWHAZP10	19.1826	-2.52133	0.00946388	0.0305504
CXCL14	15.5741	-2.52507	0.015774	0.046123
RAB26	35.3032	-2.52569	0.00419082	0.0156555
ANP32AP1	118.015	-2.52881	3.41647e-05	0.00031466
ASIC1	57.0424	-2.52918	0.00017303	0.00114792
CDH20	53.2682	-2.53057	0.000273799	0.00166237
PCDHAC2	66.701	-2.5308	0.00132431	0.00599725
ESYT3	81.4138	-2.53176	0.00796509	0.026602
ENSG00000286688	21.8902	-2.53439	0.00903855	0.0294193
GFOD1	47.4994	-2.53818	0.00575278	0.0203477
RIC3	81.3289	-2.54041	0.00268727	0.0107853
TREM2	131.791	-2.54089	0.00485095	0.017689
KCND3	452.374	-2.54245	5.43502e-07	1.31343e-05
SLC9A5	93.8115	-2.54359	0.00668827	0.0230146
COLGALT2	58.7381	-2.54377	0.00546016	0.0195302
FAM167A	37.4544	-2.54575	0.00245023	0.00996266
RPSAP45	67.953	-2.54916	0.00134489	0.00607165
SYNM	157.721	-2.5493	0.000641607	0.00332404
CRELD1	58.4059	-2.55085	0.00200621	0.00844887
TDRD1	78.2111	-2.55229	0.00257821	0.0104082
SLC44A5	78.5092	-2.55239	0.000689591	0.00352398
HAP1	58.5349	-2.55356	0.00112063	0.00522608
GABRA2	40.837	-2.55595	0.000408232	0.00228978
SLC7A3	136.229	-2.55716	0.00079602	0.00396049
YWHAEP1	34.2594	-2.55731	3.68607e-05	0.000334909
PHKA1P1	77.0074	-2.55737	0.00372329	0.0141773
DNAH2	517.119	-2.55768	0.00240044	0.00979684
CUX2	93.6158	-2.5578	0.00460902	0.0169467
RIMBP3	120.885	-2.55808	0.00264812	0.0106478
SERPIND1	87.4413	-2.56014	0.00318514	0.0124461
GOLGA2P5	68.7724	-2.56254	0.00570523	0.0202099
FMN2	137.646	-2.56391	0.000115224	0.000829632
ANKRD7	15.54	-2.56689	0.00064919	0.00335083
ENSG00000269069	40.61	-2.56714	0.000248489	0.00154114
GRM7	71.6621	-2.57029	0.000179616	0.00118246
PDGFA	41.821	-2.57041	2.9075e-05	0.000277173
PON3	94.6112	-2.57215	0.0020335	0.00853707
PGBD4	42.0085	-2.57435	0.000207935	0.00133531
LMTK3	61.5306	-2.57522	0.00298808	0.0117934
ENSG00000225399	29.7001	-2.57558	0.0160068	0.0466399
NPNT	91.3139	-2.57564	0.000860697	0.00421869
SEPTIN4	109.282	-2.57597	0.000339235	0.00197318
RASGRF1	116.966	-2.57785	0.000980135	0.00468526
STAP1	15.738	-2.57915	0.0050836	0.0183903
EXOC3L1	41.8469	-2.58109	0.00116062	0.00537811
RASSF6	26.9755	-2.5843	0.000291624	0.00174438
ENSG00000291208	232.991	-2.58603	0.00452456	0.0167035
ENSG00000243403	28.9985	-2.58795	0.00233011	0.00955807
PCDHB8	235.843	-2.5889	2.17085e-06	3.78426e-05
ADGRB1	97.8064	-2.58924	0.000196902	0.00127518
IMPG2	327.94	-2.59284	1.77921e-05	0.000189552
B3GNT8	32.6187	-2.59883	0.00190428	0.00810162
GLIPR1L2	53.4921	-2.60067	0.00180184	0.00773917
GFI1	45.4986	-2.6009	0.00126836	0.00578715
IGF2BP3	65.4122	-2.60124	0.00708905	0.0241361
EIF4BP3	68.4054	-2.60264	0.0010869	0.00509822
TRGV8	33.6518	-2.6044	0.0128255	0.0390411
ANKRD18CP	37.0978	-2.60462	0.000347314	0.00200989
PRRT3	107.816	-2.60569	0.000457581	0.00251469
SLC27A2	43.5287	-2.60618	0.00172589	0.00746743
GNL3LP1	18.3576	-2.60721	0.00333581	0.0129489
C9orf131	42.6933	-2.6119	0.0110117	0.0345222
TNFSF14	18.7144	-2.61265	0.0102195	0.032478
P2RY12	28.497	-2.61293	0.00734003	0.024855
CGREF1	41.7156	-2.61364	0.00690364	0.0236091
TCP11	48.3203	-2.61452	0.00148496	0.00658695
TMOD4	42.9468	-2.61551	0.000673895	0.00345752
DOC2A	58.3876	-2.62047	0.0167921	0.0485081
NPIPB15	570.874	-2.62199	3.12342e-05	0.000292941
RAB3C	15.7795	-2.62228	0.0114693	0.0356876
ENSG00000224282	28.4115	-2.62398	0.00430506	0.0160124
C3orf52	41.9338	-2.62672	0.01134	0.0353475
ENSG00000226180	41.8728	-2.62684	0.00359974	0.013801
CFAP65	217.162	-2.62838	0.00783593	0.0262358
EIF2S2P3	15.494	-2.63035	0.000108322	0.000789586
ENSG00000280138	18.0377	-2.631	0.0110319	0.0345579
TEKT3	92.1904	-2.6335	0.00676164	0.0232056
ST13P10	22.0138	-2.63439	0.00409308	0.0153653
SNX25P1	43.4804	-2.637	0.00101274	0.00481104
PIEZO2	255.131	-2.63858	0.0125252	0.0383197
RANBP1P1	22.7838	-2.64173	4.57258e-06	6.69895e-05
NINL	1480.26	-2.64203	9.57586e-05	0.0007161
BSN	102.873	-2.64339	2.22665e-05	0.000225254
ENSG00000215198	92.2743	-2.64569	0.000951468	0.00457452
SPEG	202.107	-2.64685	0.000462916	0.00254056
RPS6KL1	45.6539	-2.64743	0.0044183	0.0163818
HMCN1	1876.24	-2.64765	0.000678576	0.00347533
SNAP25	30.8041	-2.64809	0.000286599	0.00172351
PCDHA9	61.9096	-2.64899	0.0128232	0.0390411
FAM204BP	16.7404	-2.64931	0.0047459	0.0173687
ENSG00000264148	15.0673	-2.65126	0.0111248	0.034792
RAB33A	21.2924	-2.65314	0.00669306	0.0230283
ACHE	19.0766	-2.65466	0.0146856	0.0435623
ENSG00000272909	16.4472	-2.65472	0.0111574	0.0348862
DCDC2C	36.0354	-2.65502	0.0150996	0.0445425
FCER1A	62.9802	-2.65597	7.91316e-06	0.000101702
ENSG00000241352	24.1013	-2.65681	8.16424e-05	0.000628488
SLC5A1	219.203	-2.65734	0.0138648	0.0415724
OXCT2	15.1369	-2.65753	0.00503735	0.018244
CAPN9	74.7504	-2.65785	2.53035e-05	0.000248575
CTAGE4	56.0643	-2.662	0.015391	0.04527
HESX1	21.8439	-2.66358	0.000224444	0.00142418
CLNK	67.3628	-2.66381	0.000592757	0.00312092
RPGR	2397.23	-2.66463	0.000269066	0.00164174
MT1M	16.8452	-2.66559	1.37955e-05	0.000156152
PPIAP3	48.7467	-2.66586	0.000819351	0.00405304
CD163L1	331.769	-2.66588	0.000167105	0.00111858
CDH3	261.281	-2.66813	0.000283041	0.00170749
CD1E	43.8937	-2.67073	0.0133231	0.0402942
FRMD3	99.051	-2.67181	7.86449e-05	0.000610399
ENSG00000237115	15.3747	-2.67433	0.00916334	0.0297398
PDLIM3	114.989	-2.67447	9.92347e-05	0.000737608
CTAGE7P	121.686	-2.6745	0.00612278	0.0214094
CLEC4F	33.7424	-2.67655	7.15308e-05	0.000564953
GPR141	18.3536	-2.67833	0.0117367	0.0363677
CLCA1	60.9574	-2.67933	0.00549275	0.0196222
CCDC110	62.3128	-2.67997	0.00164771	0.00718301
DCAF13P3	16.8275	-2.6801	0.00349235	0.0134679
IRX3	33.9915	-2.68048	0.00236356	0.00967864
PCDHB6	158.351	-2.68112	9.15237e-05	0.00069118
RHBDL3	20.8269	-2.68133	0.00258678	0.0104383
SEZ6L	53.5741	-2.68301	0.00625897	0.0218188
C16orf89	43.206	-2.68374	0.0115963	0.0360051
FBXO24	20.7334	-2.68501	0.00344477	0.0133079
SCML4	28.6156	-2.68631	0.00165543	0.00720888
AOC2	31.1252	-2.68715	0.00437837	0.0162487
ENSG00000244251	36.662	-2.68882	0.000474094	0.00258734
B3GALT1	17.2199	-2.68985	0.000883456	0.00430833
PTMAP9	165.475	-2.68995	2.63925e-07	7.80595e-06
TNFRSF11A	179.2	-2.69142	0.000767366	0.00384158
DMD	791.796	-2.69433	0.000210489	0.00134837
FRMD5	54.0551	-2.69447	0.00218195	0.0090382
RHEBL1	51.5357	-2.69466	0.000473166	0.00258377
MUC4	478.901	-2.69786	0.00460129	0.0169205
POPDC3	49.747	-2.69836	0.00986919	0.0315955
RPL23AP97	29.7912	-2.69863	0.000375756	0.00213736
ANKUB1	48.7223	-2.70018	0.0113996	0.0354944
NOVA2	75.7285	-2.70358	0.000375243	0.00213535
PAK6	48.9236	-2.70551	0.0001896	0.00123666
GLIS1	16.774	-2.70762	0.000744309	0.0037534
SOX15	54.8003	-2.7085	7.89827e-05	0.000612349
CXCL9	34.9552	-2.71315	0.0107105	0.0337614
HNRNPCP1	32.766	-2.7135	0.000281062	0.00169808
RPSAP11	44.3859	-2.71665	0.00024633	0.00153144
ENSG00000227242	33.1511	-2.71836	0.0067578	0.0232019
ENSG00000219682	33.7176	-2.72002	0.000474092	0.00258734
CACNB4	50.8551	-2.72124	0.00320372	0.0125066
SLC25A48	17.8765	-2.72465	0.013128	0.039802
ENSG00000213514	52.4423	-2.72494	0.000105249	0.000770971
LGI4	28.0387	-2.72515	0.00312606	0.012244
CD1D	41.6048	-2.72552	0.00413938	0.0155062
SIGLEC7	51.8406	-2.72567	0.00127636	0.00581674
CCN5	16.0967	-2.72567	0.00073284	0.00370615
P4HA3	32.0497	-2.72591	0.0116741	0.0362174
HNRNPA1P59	100.695	-2.72626	0.0130087	0.0394989
ADORA1	18.1632	-2.72637	9.23675e-05	0.00069608
BTK	336.993	-2.7272	0.00151529	0.00669557
ANO5	217.902	-2.72734	0.000209371	0.001343
TLK2P1	109.666	-2.72894	5.91809e-08	2.75872e-06
HNRNPCP7	24.5768	-2.73153	0.00177372	0.00764046
PHF24	25.4878	-2.73214	0.00133255	0.00602654
NPIPB2	288.083	-2.7347	0.00910299	0.0295881
C2orf16	268.562	-2.73511	2.31573e-05	0.000232025
SHLD2P2	65.6977	-2.73601	0.00604936	0.021203
OTUD4P1	57.9291	-2.73646	0.00273384	0.0109443
RPS12P3	18.2596	-2.73669	0.00122678	0.00563379
FBN3	199.733	-2.73749	0.000780094	0.0038929
SLC38A11	47.7733	-2.73849	0.016244	0.0472045
USP17L7	298.533	-2.7388	0.00546489	0.0195446
CCDC158	86.8441	-2.74055	0.00135856	0.00612263
PMFBP1	110.835	-2.74064	0.000482342	0.00262627
CC2D2B	33.0708	-2.74064	0.0166272	0.0481153
CDKL2	51.9013	-2.74195	0.00387955	0.0146729
SNORD43	20.7535	-2.74198	0.00956595	0.0308334
ABCB4	254.845	-2.74244	0.000564979	0.00299883
ENSG00000227158	34.3999	-2.74584	0.0035253	0.0135653
ODAM	18.8449	-2.74751	8.42702e-05	0.000645728
PTH2R	51.8227	-2.74812	0.00487606	0.0177691
SUMO1P3	32.751	-2.74948	0.000982429	0.00469147
FOXN4	49.006	-2.74962	0.00617433	0.0215663
DLG2	132.989	-2.74984	0.000108783	0.000792745
PTGIS	119.763	-2.7506	2.31009e-05	0.000231541
SUMO2P8	23.4058	-2.75349	0.0105897	0.0334477
SPDYE1	310.807	-2.75657	0.0116117	0.0360474
NKAPL	65.2238	-2.75772	0.00159561	0.0069947
ENSG00000267698	19.2144	-2.75827	0.00760939	0.0256016
HS6ST3	32.3989	-2.75879	0.00196158	0.00829667
NPY1R	39.3008	-2.7607	1.14531e-05	0.000135271
IL12RB1	88.8281	-2.76374	0.000157738	0.00106751
SYPL2	22.3294	-2.76421	0.000514395	0.00277144
UNC80	239.972	-2.76442	0.000969345	0.00463996
FAM133CP	24.8249	-2.76726	0.00638929	0.0221937
CATSPER3	109.146	-2.76734	0.00117196	0.005427
TNNC2	22.372	-2.76819	0.00179284	0.00770965
NDUFV2P1	39.8631	-2.7682	0.000325992	0.00191035
MKRN2OS	54.3625	-2.76877	0.00747422	0.0252339
CLUL1	42.6512	-2.76919	0.000855828	0.00420186
AGMO	16.9837	-2.77102	0.00961544	0.0309655
ZNF285BP	22.6079	-2.77207	0.00063852	0.00331147
AZGP1	78.5464	-2.77468	0.0153274	0.0451149
GRIN2D	30.6117	-2.77536	0.00404943	0.0152318
PIWIL2	124.312	-2.77701	7.71449e-05	0.000600736
CD300LF	64.2402	-2.77752	0.00851847	0.0280591
ZNF322P1	18.642	-2.77779	0.00393135	0.0148469
PSMC1P9	34.5504	-2.77921	4.7173e-05	0.00040628
POU5F1P4	68.8743	-2.78104	0.00849003	0.0279721
ADD2	53.5781	-2.78135	0.000175491	0.0011607
BATF2	40.2596	-2.78136	1.47671e-07	5.12949e-06
NRXN3	128.565	-2.78179	0.00101152	0.00480847
SLC5A2	43.061	-2.78355	0.00913804	0.0296713
ENSG00000253667	23.4382	-2.78417	0.000828547	0.00409184
PTCHD1	74.1047	-2.78469	0.000279404	0.00168987
C11orf42	31.835	-2.78476	0.0124408	0.0381481
PKP4P1	32.9241	-2.78689	0.000309483	0.00183259
C16orf96	47.119	-2.78755	0.00157212	0.00690995
SNHG14	261.562	-2.78855	0.000396204	0.00223829
KCTD9P4	45.018	-2.79189	8.84052e-05	0.000672674
ABHD1	43.1504	-2.79686	0.0016781	0.00729077
HAL	243.407	-2.79743	0.00242597	0.00988053
GPM6A	20.9589	-2.79838	0.00367234	0.0140223
EBF3	31.108	-2.80078	0.0042969	0.0159904
FCN1	60.1537	-2.8018	0.00153667	0.00677098
CLEC12A	34.7096	-2.802	0.00968394	0.0311293
CACNA1B	151.11	-2.80221	0.0015875	0.00696238
MYCN	52.8423	-2.80407	0.00142167	0.00636734
LINC02656	21.1169	-2.80522	0.00159702	0.00699981
LINC00471	72.2917	-2.8084	0.000831201	0.00410089
PTBP1P	21.6348	-2.81165	0.000860798	0.00421869
CPXM2	36.6199	-2.81293	0.00133418	0.00603199
TRPC3	43.9732	-2.81637	0.00227395	0.00935077
RGS6	118.246	-2.81676	0.00299455	0.011809
GRM2	41.1279	-2.8169	0.00125896	0.00575261
GOLGA6L4	702.085	-2.8176	0.00463652	0.0170323
ZNF849P	35.3498	-2.81812	0.000363809	0.00208486
ENSG00000291225	30.2241	-2.8205	0.0028466	0.0113076
SMARCE1P1	24.4999	-2.82462	0.000812277	0.00402509
ENO3	233.774	-2.82482	0.00046985	0.00256996
CCDC62	69.7021	-2.82502	0.000380146	0.00215879
MAG	32.419	-2.82638	0.00385497	0.0145994
CABP4	48.3473	-2.82718	0.000751206	0.00378077
ANGPTL4	139.811	-2.82762	0.000147041	0.00100839
ADGRG6	103.428	-2.82942	0.000401103	0.00225786
PPP2R2B	44.1608	-2.82994	0.000596252	0.00313306
FUT6	75.6309	-2.83013	0.0144692	0.0430216
PTPRO	208.834	-2.83054	0.00106563	0.00501949
HTR7	24.1773	-2.83166	0.00208003	0.00869368
SLC47A2	42.5303	-2.83218	0.0090317	0.0294066
PRSS53	18.3596	-2.83232	0.00543141	0.0194594
ZNF366	162.281	-2.83246	9.45537e-05	0.000709152
AP2B1P1	64.636	-2.83398	3.92518e-05	0.000353228
ENSG00000229817	27.8926	-2.83544	0.000572944	0.00303257
CLDN24	21.4966	-2.83546	0.0071873	0.0244138
PRL	28.054	-2.83632	0.00600292	0.021056
TNS4	79.1663	-2.83639	0.00360835	0.0138247
SCN2A	390.754	-2.84271	0.000253394	0.00156366
CYP2B7P	240.682	-2.84352	0.000387362	0.00219668
TEX56P	31.2225	-2.84512	0.00402392	0.015152
CYP4Z1	21.4037	-2.8456	0.000605816	0.00317624
TCTE1	38.0304	-2.84638	0.00700701	0.0238962
CARD14	16.1542	-2.8482	0.00372321	0.0141773
ENSG00000290960	21.9001	-2.84951	0.000870123	0.00425359
TBX19	122.509	-2.84954	0.0025097	0.0101766
PDZK1	77.7482	-2.84967	3.35801e-05	0.000310388
FCGR1A	90.8951	-2.85187	0.00113304	0.00527529
ERMN	71.0035	-2.8519	0.00158014	0.00693765
ENSG00000250031	21.6985	-2.85365	0.005078	0.0183748
GUCA1B	88.6223	-2.85572	0.000104008	0.000765241
NALCN	132.041	-2.85624	0.00571096	0.0202251
TUBG1P	65.0949	-2.85654	0.00149524	0.00662247
GNGT2	41.1793	-2.85744	0.000268376	0.00163859
PTPRT	135.726	-2.85803	0.00763515	0.0256669
RIMBP3B	21.1722	-2.85846	0.00541586	0.0194163
WNK4	668.653	-2.85955	0.000652715	0.0033635
KCNJ14	18.7512	-2.85984	0.0115932	0.0360019
RPL17P36	24.4446	-2.85988	0.00140843	0.00631518
CHIA	48.2387	-2.86151	0.00435095	0.0161617
CAPN12	35.4773	-2.86218	0.0160856	0.0468307
RDXP1	50.8455	-2.86339	9.38687e-05	0.000704763
CKM	64.4263	-2.86462	0.00525155	0.0189125
CCDC163	34.5945	-2.86481	0.000233453	0.00146802
TGFA	19.0569	-2.86719	0.00648632	0.0224591
SUMO2P17	16.2241	-2.86979	2.5303e-05	0.000248575
TMPRSS11A	24.0588	-2.86986	0.0117065	0.0362851
HNRNPA1P35	141.072	-2.87006	8.86602e-05	0.000674005
CETP	142.513	-2.87089	9.32749e-05	0.000701294
NOXRED1	59.3307	-2.87236	0.000652682	0.0033635
NAP1L2	110.69	-2.87293	1.07543e-05	0.000128901
OR7E126P	36.2087	-2.87488	0.010466	0.03312
GPR63	78.7149	-2.87691	4.74e-05	0.000407539
LINC00910	17.7474	-2.87745	0.000266475	0.0016291
ERICH6	56.8686	-2.8775	0.00114324	0.00531488
PRRG1	98.548	-2.87875	1.79762e-05	0.000190786
ATP2B2	259.142	-2.87892	0.00350608	0.0135097
ENSG00000188897	25.9938	-2.87897	0.00905523	0.0294668
CTLA4	42.838	-2.87926	0.017419	0.0499363
SKIDA1	91.0149	-2.8794	9.35164e-05	0.000702678
COX4I2	55.7291	-2.88005	0.00132638	0.00600244
RAB39A	17.4329	-2.88303	0.00887839	0.0290216
PLEKHG6	63.4067	-2.88322	0.00264976	0.0106529
IFNLR1	28.984	-2.89034	0.00375738	0.0142815
WDR87BP	68.7247	-2.89077	0.00903257	0.0294066
TRPM3	256.219	-2.89256	0.00024936	0.00154484
CYP27B1	139.481	-2.89367	0.00109598	0.00512977
SLC2A12	50.5163	-2.89484	8.69561e-10	1.42121e-07
ARHGAP42P2	15.2182	-2.89538	0.000599423	0.00314703
RPSAP4	75.865	-2.89632	0.000120095	0.000857927
CLEC9A	19.0753	-2.89701	0.00509749	0.0184359
SLC26A4	228.514	-2.89758	0.00189167	0.00806014
ATP6V1FNB	22.8098	-2.89773	0.00103998	0.00491874
LINC01545	20.0144	-2.89854	0.00491428	0.0178877
MGAT5B	38.5398	-2.90351	0.00644398	0.0223453
RHEBP2	16.2979	-2.90351	0.00668657	0.0230122
SPACDR	28.0448	-2.90376	0.00245016	0.00996266
ENSG00000235978	16.8259	-2.90722	0.00274002	0.0109628
COCH	73.288	-2.90784	0.00193901	0.00822097
KCNJ11	27.0629	-2.90882	0.010579	0.033425
FAM153B	27.2739	-2.91145	0.00679386	0.0232985
TRIM46	33.7031	-2.91308	0.00165463	0.00720651
RNY1	37.6561	-2.91311	0.000258313	0.00158951
POM121L6P	72.9107	-2.91377	0.00662658	0.0228405
VWDE	155.735	-2.91833	0.000227625	0.00143952
TNNT1	95.1592	-2.91863	7.10397e-05	0.000561703
ADAMTS20	157.471	-2.91872	0.0053605	0.0192492
PKD2L2-DT	15.345	-2.92094	0.004434	0.0164271
DTNA	287.805	-2.92267	6.5534e-06	8.7847e-05
VAT1L	17.7782	-2.92364	0.00676953	0.0232235
MINAR2	17.0827	-2.92422	0.0144036	0.0428788
CES3	55.9387	-2.92477	0.000147861	0.00101303
MEG8	19.0636	-2.92541	0.00832663	0.0275727
FCRL6	81.0683	-2.92638	0.000477083	0.00260114
SYP	18.1634	-2.92658	0.000258713	0.00159093
MKRN4P	29.7611	-2.92733	0.00023942	0.00149703
SLC4A4	344.105	-2.92767	0.0018378	0.00786614
RHBDL2	55.6806	-2.92785	0.000628358	0.00326836
LHX4	60.4372	-2.93039	0.00191027	0.00812224
SLC22A20P	25.9064	-2.93042	0.00680955	0.0233397
TRPM6	751.122	-2.93074	0.00275	0.0109924
PADI4	41.45	-2.93263	0.00882074	0.0288866
RELL2	16.3769	-2.93326	0.00194208	0.00823272
KLHL4	44.458	-2.93495	1.05927e-06	2.1953e-05
POU2F3	40.9376	-2.93767	0.00180183	0.00773917
TCN1	147.216	-2.93798	0.00384576	0.0145704
CAPN13	124.014	-2.93814	0.00455596	0.0167909
ZNF831	46.6072	-2.93981	0.00340487	0.0131808
KCNN3	175.274	-2.94015	0.00160225	0.00701512
ACTG2	78.9532	-2.94326	3.03837e-06	4.89516e-05
SPDYE21	378.581	-2.94518	0.000399648	0.00225325
TRIM29	71.3952	-2.94519	2.35806e-07	7.22644e-06
RBM44	40.0507	-2.94646	0.000230927	0.00145422
ENSG00000260668	17.0616	-2.94747	0.000123145	0.000875076
MFSD2B	28.6859	-2.94777	0.00431579	0.0160459
LGI2	28.373	-2.94805	1.69807e-05	0.000183255
KCNH2	73.772	-2.9486	1.80505e-05	0.000191296
BEX5	16.5129	-2.94975	8.23815e-05	0.000633299
NBPF25P	493.774	-2.94993	4.96221e-05	0.000422992
TBXA2R	19.8382	-2.95093	0.000787266	0.00392315
LTK	39.6087	-2.95238	0.00190267	0.00809847
KRT8P50	34.3246	-2.95453	0.0088203	0.0288866
CD79B	49.0291	-2.95628	0.0012225	0.00561593
SLC10A1	32.1694	-2.95633	0.0155555	0.0456305
SPDYE5	493.461	-2.95733	0.00407631	0.0153146
SDR39U1	126.551	-2.96038	7.64045e-05	0.000595791
S100A2	42.3036	-2.96112	0.00194815	0.00825351
CHAD	38.3494	-2.96194	0.000932407	0.00450278
ASPG	19.1879	-2.96243	0.00374162	0.0142292
CRTAM	34.6355	-2.96308	7.2226e-05	0.000569559
ZFHX2	196.219	-2.96582	0.000782282	0.00390175
PPM1E	30.853	-2.96645	0.000109	0.00079371
PAK5	111.497	-2.96807	0.00210015	0.00875951
LHX6	31.3167	-2.96834	0.00106691	0.00502277
STAG3	264.05	-2.97043	0.000248741	0.00154214
CHP1P2	23.9005	-2.97131	0.00183069	0.00783926
BTLA	40.3941	-2.9743	0.00338803	0.0131282
CTRL	39.5619	-2.97494	0.00511432	0.018492
SYT16	30.8631	-2.97845	1.40961e-05	0.000158666
CLC	27.4435	-2.97876	0.00286953	0.0113827
FUNDC2P1	48.4963	-2.97929	0.000210494	0.00134837
C9orf43	72.6272	-2.97941	0.000806288	0.00400172
TMEM108	18.6507	-2.97975	0.000790992	0.00393894
RPL23AP18	44.3499	-2.98122	0.0113597	0.0354012
CACNA2D4	146.873	-2.98452	0.000148787	0.00101789
KCNK5	53.2029	-2.9902	0.000429281	0.00238794
SIGLEC16	26.4932	-2.99151	0.00224198	0.00923756
TTC41P	56.8503	-2.99218	0.000152536	0.00103902
SNORD56	33.7294	-2.99239	0.00641076	0.0222437
BMX	59.3815	-2.99274	0.000678236	0.00347533
WNT2B	102.998	-2.99379	0.000201044	0.00129635
GPX3	112.835	-2.99406	1.32767e-05	0.000151737
COL9A1	418.399	-2.99448	0.00356801	0.0137022
ANO7	47.7524	-2.99485	0.00157777	0.00693048
TMIGD3	34.3193	-2.99545	0.0024021	0.00980011
GRAMD1B	182.311	-2.99597	0.000353141	0.00203504
ANXA8	58.5296	-2.99681	0.00790423	0.0264206
ADAMTSL3	152.083	-2.99876	0.00104251	0.00492515
VCAM1	59.4152	-3.00016	1.56209e-05	0.000172464
KIF1A	144.839	-3.00123	8.42528e-05	0.000645728
TAF9BP1	22.9157	-3.00129	0.0135093	0.0406878
SLC9A2	60.2513	-3.00152	0.000678596	0.00347533
IPO7P2	61.0905	-3.00291	0.000184685	0.00121019
PPARGC1A	183.67	-3.00348	1.72064e-07	5.76434e-06
KBTBD12	39.1837	-3.00493	0.00613786	0.0214495
SHOX2	15.4876	-3.00536	0.00901292	0.0293598
EEF1GP5	23.5985	-3.00699	0.00202824	0.00851753
CENPCP1	31.6054	-3.00725	0.000864431	0.00423296
SLC7A9	63.8348	-3.00798	0.00426539	0.0158982
SPTBN4	98.4861	-3.00926	4.43117e-05	0.0003885
ACY3	28.2825	-3.01357	0.00152241	0.00672387
ALDH3A1	20.3734	-3.0147	0.000860896	0.00421869
SERPINI1	66.8879	-3.01564	2.97788e-06	4.81966e-05
CDH12	99.591	-3.01708	0.00378891	0.0143859
GABRG3	41.7966	-3.0198	0.000276847	0.00167728
SBSN	343.197	-3.0203	0.0158326	0.046261
COL8A2	35.1399	-3.02086	0.00246048	0.00999712
CHD5	102.6	-3.02214	0.000683945	0.00349766
L3MBTL1	16.3707	-3.02223	0.0124912	0.0382503
ZDHHC20P4	16.8615	-3.02609	0.001204	0.00554538
SUMO1P4	16.3329	-3.02979	0.00730397	0.0247596
ENSG00000226396	66.6019	-3.02981	0.00453899	0.0167438
GAS2	75.3054	-3.02988	9.95438e-05	0.000739129
PABPC1P1	24.9013	-3.03086	0.0115342	0.0358622
CLCN4	68.9288	-3.03247	0.000126445	0.000893581
OPN1SW	57.1098	-3.03422	0.00255811	0.0103448
CIT	5314.81	-3.03555	0.000107025	0.000782148
NANOGP8	45.6513	-3.03716	0.0048666	0.0177415
TTC16	46.3648	-3.03854	0.000177496	0.00117068
PRR13P5	15.7701	-3.04164	2.03729e-06	3.59599e-05
CDH10	61.1771	-3.04499	0.00293718	0.0116136
DNER	50.8565	-3.04808	0.000104042	0.000765294
HSD17B6	31.4828	-3.04862	0.00119084	0.00550088
KCNB1	90.8841	-3.05029	0.00170435	0.00738324
ZBED2	18.631	-3.05138	0.00303996	0.0119631
COL22A1	140.034	-3.05408	0.000754571	0.00379365
HAMP	169.993	-3.05445	0.00162679	0.00710495
RPL7P23	29.9201	-3.05571	0.000272317	0.001656
SLC14A1	70.7793	-3.05588	0.00624978	0.0217921
ARID3BP1	28.2183	-3.05639	5.88733e-05	0.000485997
TTN-AS1	26.9051	-3.06026	0.000416671	0.00232972
RPSAP17	27.873	-3.06341	3.86324e-05	0.000348542
RNF212B	21.9149	-3.06341	0.0014081	0.0063147
STKLD1	64.1302	-3.06514	0.00149302	0.00661575
HNRNPA1P15	64.3219	-3.06601	0.000987441	0.00471302
SLCO5A1	143.895	-3.06624	6.77803e-08	3.03242e-06
FAM86GP	63.539	-3.06927	4.20892e-05	0.000373649
CCIN	74.5912	-3.06976	0.000867765	0.00424426
OR2A13P	36.4029	-3.07061	0.007052	0.0240322
TNFSF15	15.1734	-3.07136	0.00452686	0.0167098
HSPD1P5	17.044	-3.07222	0.004043	0.0152137
TRIM36	96.6105	-3.07261	0.000498276	0.00269951
FIGN	63.8835	-3.07378	0.000419589	0.00234325
ENSG00000225603	18.9538	-3.07431	0.000859249	0.00421405
ANGPTL6	26.6658	-3.07541	0.00382304	0.0144918
BDNF	41.7995	-3.07806	0.00107735	0.00505929
SEC14L6	57.1481	-3.07849	2.23049e-06	3.86678e-05
RTL1	16.8023	-3.08024	0.00616055	0.0215235
ARL13A	20.7043	-3.08071	0.00756423	0.0254769
ACMSD	34.3635	-3.08096	0.000220762	0.0014046
SH2D1B	30.2647	-3.08264	1.38914e-05	0.000156986
BCO1	127.409	-3.08654	1.74523e-05	0.000187201
S100A1	25.0259	-3.08736	0.000226358	0.00143375
TIGD4	15.1553	-3.08783	0.00104415	0.0049304
ITGB1BP2	45.513	-3.08815	0.00604614	0.0211945
ADAM20	67.5734	-3.08833	0.00159127	0.00697678
PPIAP11	53.8336	-3.08849	0.000532818	0.00285601
RBMXP2	27.8655	-3.09016	0.000128551	0.000903947
UPP2	15.6883	-3.09053	0.00176287	0.00760416
CERKL	177.171	-3.09485	0.00237174	0.00970352
HAUS6P1	29.7802	-3.09945	0.00445158	0.0164792
PROK1	52.8739	-3.09951	0.00644083	0.0223371
TOX3	162.891	-3.10321	5.10997e-06	7.28274e-05
GOLGA8VP	241.777	-3.10338	0.000621092	0.0032378
SPAG5-AS1	17.8742	-3.10391	0.00858341	0.028227
NEGR1	22.6814	-3.10535	0.000560261	0.00297826
ITGA2B	201.243	-3.10565	9.0944e-05	0.000687775
KLK6	168.148	-3.1074	9.65322e-07	2.06152e-05
SFTPD	19.4921	-3.10764	0.0024067	0.00981386
APLN	23.4069	-3.10824	9.18388e-05	0.000692465
CD207	52.2612	-3.11185	0.00349678	0.0134813
SLC22A1	23.1576	-3.11209	0.00221529	0.00914014
NR6A1	58.6164	-3.11232	0.00093151	0.00449999
RPL15P13	16.7732	-3.11746	2.98327e-05	0.000282966
TUBB2BP1	31.6095	-3.11891	0.00847122	0.0279198
UNC5A	27.1486	-3.11921	0.000842912	0.00415047
ITIH3	59.0555	-3.1206	0.000107075	0.00078231
EPHX3	24.7085	-3.12075	3.07487e-05	0.000289228
PALM3	434.083	-3.12132	1.18501e-05	0.000138455
DEUP1	65.0249	-3.12345	0.000874251	0.00427081
FAIM2	90.316	-3.12423	3.64147e-06	5.58063e-05
GSDMA	40.5261	-3.12443	0.000740276	0.00373773
PMS2P12	43.1593	-3.12443	0.000795972	0.00396049
CNGA1	130.094	-3.12532	0.000389546	0.00220577
DISP2	34.8664	-3.12634	4.57273e-05	0.000396607
P2RX6	37.5785	-3.12645	0.00130216	0.00591462
TFR2	172.128	-3.12675	0.000211684	0.00135477
SRSF6P2	30.0028	-3.12701	8.01935e-05	0.000619867
FLT3	65.2955	-3.12787	0.000404124	0.00227108
ENSG00000197320	18.8942	-3.12882	0.00488785	0.0178075
TMC1	373.2	-3.13035	1.8913e-05	0.000198208
PRKG2	117.65	-3.13346	9.37154e-06	0.000116037
PIPSL	229.453	-3.13696	1.75092e-05	0.000187445
REN	97.1208	-3.13741	0.00696742	0.0237755
ITPRIPL1	30.2926	-3.13921	0.000303243	0.00180244
SETP22	42.5403	-3.14217	0.000303101	0.00180197
KRT8P48	16.7004	-3.14249	0.00316307	0.0123752
ENSG00000289698	26.633	-3.14863	0.00361451	0.0138445
GJB6	55.0554	-3.15022	0.00161818	0.00707393
SLC35F3	24.8306	-3.15112	0.00224732	0.00925472
ABHD12B	42.9394	-3.15252	0.000177324	0.00117009
ERVFRD-1	100.176	-3.15259	0.0120897	0.0373346
FAT2	323.507	-3.15398	0.000505708	0.00273402
GPHA2	23.8426	-3.15635	0.00114458	0.00531934
SDHDP3	20.8754	-3.15775	0.000217953	0.00138927
SELP	48.1676	-3.16023	0.00601198	0.0210826
PTTG3P	24.2582	-3.16155	0.00132266	0.0059914
EML5	132.723	-3.16226	1.02464e-07	4.05767e-06
PDE1B	41.1521	-3.16439	0.00112368	0.0052386
NUDCP2	64.965	-3.17075	5.23081e-06	7.38935e-05
TMEM63C	75.2891	-3.17189	0.000141431	0.000977983
ZNF683	34.7687	-3.17491	2.88303e-05	0.000275305
PGAM4	17.8554	-3.17592	0.00130808	0.0059339
USP44	100.812	-3.17767	0.000203986	0.00131366
MCEMP1	21.1594	-3.17787	0.0108006	0.0339813
GPRC5D	35.0105	-3.17791	0.00536124	0.0192494
RASD2	30.7537	-3.17868	0.000442319	0.00245083
POPDC2	45.0886	-3.17925	2.58806e-05	0.000252975
KIF17	163.882	-3.18093	6.7532e-05	0.000538789
PXDNL	66.2911	-3.18222	0.000778646	0.00388773
RP1	354.772	-3.18514	0.00170372	0.00738165
SIT1	35.7334	-3.18593	0.000248475	0.00154114
CCDC60	76.9826	-3.18704	0.000810076	0.00401692
HOXA1	38.4438	-3.18767	0.000615933	0.00321557
ENSG00000234513	19.4055	-3.1877	0.00106085	0.0050009
ENSG00000258759	22.9669	-3.19174	0.00175282	0.00756773
POM121B	111.793	-3.19498	0.000577466	0.00305136
NACA4P	36.3724	-3.19508	0.00450125	0.0166283
TLE6	45.1432	-3.19579	0.000322243	0.00189387
ZNF157	49.165	-3.19587	4.06291e-06	6.11708e-05
DCST2	77.8923	-3.19791	0.000165177	0.00110883
GALNT5	102.478	-3.19865	0.0043358	0.0161097
TPI1P3	55.4374	-3.20158	0.000106643	0.000779759
BCLAF1P2	95.2607	-3.20497	4.46266e-06	6.55872e-05
AQP7P1	15.8082	-3.20521	5.02227e-05	0.000427082
KCNJ5-AS1	44.7933	-3.20833	0.000327134	0.00191505
RELN	712.431	-3.20929	0.00148512	0.00658695
ILDR2	28.9735	-3.20951	0.0151031	0.0445436
MMP27	23.1665	-3.20976	0.0170614	0.0491202
CRYBA1	46.9797	-3.21273	0.00690615	0.0236149
CPA3	44.9097	-3.21288	7.26517e-06	9.49713e-05
NPM1P39	45.8396	-3.2133	1.26487e-05	0.000146515
FAM133A	24.6567	-3.21448	0.000934068	0.0045085
ENSG00000259683	313.429	-3.21704	0.000429043	0.00238747
ENSG00000260290	57.9736	-3.2211	3.24151e-05	0.000301691
ZNF436-AS1	33.9517	-3.22128	0.000306739	0.00181901
ENSG00000261635	44.1986	-3.22141	0.0024352	0.00991295
GUCY1B2	25.71	-3.22285	0.014396	0.042865
OR52B6	18.6285	-3.22691	0.00259946	0.010482
SPATA9	32.2687	-3.22754	0.000775192	0.00387322
TLL2	62.5773	-3.22845	0.000574047	0.00303667
RNASE2	42.323	-3.2287	0.0067248	0.0230981
ZCRB1P1	25.1046	-3.2287	0.000195922	0.00127086
MAP3K15	74.8647	-3.22972	5.74371e-07	1.36934e-05
PRRG3	39.9773	-3.23285	6.84163e-05	0.000544308
RPL9P3	18.0902	-3.23373	0.000221162	0.00140683
NCKAP5	283.746	-3.23473	5.68697e-06	7.8324e-05
LINC01588	60.9954	-3.23581	0.000996092	0.00474709
HCN1	359.208	-3.23943	1.93512e-05	0.000201457
ACKR4	33.0964	-3.23976	0.00158242	0.0069455
EPYC	25.9702	-3.24004	0.000135354	0.000942182
MEGF10	53.4912	-3.24036	1.6901e-05	0.000182744
RPS26P39	34.4393	-3.24598	1.35154e-05	0.000153843
RPL13AP3	26.9134	-3.24729	0.000510944	0.00275705
MAP7	1793.63	-3.24857	2.31871e-07	7.14177e-06
GPR19	35.466	-3.249	0.000959859	0.00460859
HNRNPUP1	25.5093	-3.25173	0.000908093	0.0044072
CPNE4	44.9925	-3.2522	0.00249216	0.0101113
TRAV12-2	18.465	-3.25379	0.0014739	0.00654745
GPR156	81.8493	-3.25602	5.39435e-05	0.000451793
BHMT	20.6096	-3.25655	2.4786e-05	0.000244787
ADGRV1	460.152	-3.25678	3.93217e-05	0.00035352
OR13D3P	16.9905	-3.25712	0.0152851	0.0450099
XKRX	52.4705	-3.25903	0.00010525	0.000770971
SVOPL	40.7829	-3.25906	0.00280374	0.0111703
RPSAP46	65.8355	-3.26096	0.000719034	0.00364872
GPR37	47.8273	-3.26388	0.000121181	0.000863724
SEC14L5	22.5078	-3.26562	0.00033587	0.00195647
CARMIL2	108.414	-3.26644	6.28706e-05	0.000510234
SMPD3	63.0107	-3.27147	0.00408456	0.0153395
ALX4	18.1688	-3.27162	0.0129664	0.0394143
GABRB2	28.0188	-3.27268	0.000311772	0.00184267
FOXP3	93.5368	-3.2749	4.82816e-05	0.000413686
KIAA1143P1	22.8105	-3.27657	1.99321e-05	0.000206339
RAB41	51.8505	-3.27974	0.000818773	0.00405089
ANKRD24	86.9891	-3.28014	5.21933e-06	7.37883e-05
GATA3	179.506	-3.28052	0.000205869	0.00132384
SUMO2P21	39.2602	-3.28172	4.07198e-05	0.000363547
LDHAL6B	49.9687	-3.28383	0.0135384	0.0407622
CBX1P2	15.0964	-3.28445	0.0010899	0.00510692
CHP2	71.294	-3.2865	0.000900804	0.00437616
FAM153A	36.4304	-3.28697	0.00191374	0.00813456
CPSF4L	21.007	-3.28741	0.00235668	0.00965448
AGBL4	90.6218	-3.28774	0.00020458	0.00131675
HOXC6	17.8686	-3.29489	0.000754364	0.00379359
KCNT2	57.0429	-3.29564	0.00308134	0.0121007
KCNIP2	26.4238	-3.29614	0.00826369	0.0274049
LDHC	20.0516	-3.29692	0.0054954	0.0196289
OR1J1	27.4993	-3.29705	0.00638592	0.0221875
FILIP1	35.6552	-3.29957	6.27977e-05	0.000510059
TMEM163	29.2505	-3.29996	0.00275013	0.0109924
TEX45	19.0332	-3.30178	0.000482462	0.00262642
RIMKLA	22.2752	-3.30729	0.00220898	0.00911962
PEX5L	28.5728	-3.30924	0.00441668	0.0163801
TUBB4A	58.1177	-3.30958	2.6153e-06	4.35998e-05
ZDHHC11B	51.979	-3.31375	0.00500625	0.0181523
RPS7P4	24.2319	-3.31418	0.00010889	0.000793319
IDO2	26.2023	-3.31518	0.0011687	0.00541455
TDGF1	77.7157	-3.31547	2.47698e-06	4.18379e-05
PCDHGA1	57.1469	-3.31562	0.000149714	0.00102177
FCGR1CP	53.7753	-3.31571	0.0090483	0.0294476
PDCL3P6	16.707	-3.31624	0.00133833	0.00604785
HHLA2	30.0772	-3.31681	0.00201812	0.00849015
NYAP1	19.8842	-3.31684	0.000639568	0.00331569
ENSG00000230291	15.7813	-3.32573	0.000750951	0.00378016
HMGN1P18	17.4279	-3.32592	7.72878e-11	2.48331e-08
MYOC	85.4919	-3.32732	0.00361883	0.0138573
NOX1	43.6802	-3.32807	0.000100314	0.000743283
CSMD2	277.66	-3.33017	6.97763e-05	0.000553415
CD164L2	19.3853	-3.33041	0.0134506	0.0405756
SPATC1	39.5466	-3.33394	0.0115302	0.0358536
UBQLNL	74.1681	-3.33399	0.000155749	0.00105734
PAIP1P2	31.8722	-3.33495	3.04152e-05	0.000287054
AMER2	18.1058	-3.33662	0.00276556	0.0110415
HMGN2P7	24.6542	-3.3384	0.000703093	0.00358197
CDH15	38.1281	-3.34037	0.000629422	0.0032733
CPNE5	72.941	-3.34039	0.00028794	0.00172923
ABCG5	68.8381	-3.34059	0.000814985	0.00403611
SEZ6	70.3685	-3.34113	0.0103236	0.0327425
HSPA9P1	66.1572	-3.34487	1.25552e-07	4.63443e-06
EEF1B2P2	18.9638	-3.34848	1.22795e-06	2.452e-05
SIRPG	77.9786	-3.34996	2.64755e-05	0.000257376
ENSG00000286546	18.568	-3.35285	0.000831876	0.00410351
NLRP12	174.608	-3.3552	0.0102764	0.032626
GRIA1	143.932	-3.35901	0.000420494	0.00234645
POGLUT2P1	21.9592	-3.36021	0.00999708	0.0319254
MIR3667HG	45.7959	-3.36038	0.0030075	0.0118535
KCNQ3	272.538	-3.36114	0.000286511	0.00172351
GNMT	103.526	-3.3629	0.00247029	0.0100341
UNC5CL	36.7281	-3.363	0.00464075	0.0170412
ARGFXP2	18.7843	-3.36301	0.00497478	0.0180637
PRSS35	59.2043	-3.36351	2.0757e-06	3.64536e-05
POU2F2	72.5044	-3.36399	0.00235063	0.00963108
CYP2A6	128.005	-3.36449	9.19351e-05	0.000693006
HNRNPLP1	15.8623	-3.3651	0.000268257	0.00163858
VSIG1	42.9396	-3.36521	0.00240968	0.00982319
COL9A3	89.7592	-3.36564	3.74235e-05	0.000339368
FBXO39	19.8485	-3.36613	0.00108713	0.00509822
RNF175	23.2777	-3.36631	0.00562345	0.0200054
SIGLEC11	15.0293	-3.3667	0.00208433	0.00870264
SERPINB2	15.6598	-3.36966	0.00807322	0.0268747
APOBEC4	47.8691	-3.37072	0.00196044	0.00829441
MSTN	25.9347	-3.37092	0.000518053	0.00278748
CRIP3	54.9171	-3.37231	0.000229074	0.00144567
AK5	30.0938	-3.37248	6.51075e-05	0.000523731
USP50	25.5025	-3.37298	0.00106568	0.00501949
LRRC66	96.9316	-3.37625	9.32826e-05	0.000701294
CLK2P1	121.049	-3.37794	2.85038e-05	0.000272832
ANKRD55	27.3698	-3.37837	0.00770319	0.0258587
ENSG00000237788	19.9632	-3.38132	0.00420321	0.0156933
USP17L2	348.277	-3.38262	0.015649	0.0458333
SSTR2	21.3822	-3.38462	0.000361483	0.00207448
AKAP3	83.0644	-3.38471	9.94429e-05	0.000738767
HNRNPA1P8	156.08	-3.38472	0.000259639	0.00159524
HEATR4	73.2086	-3.38505	0.000317041	0.00186952
SHBG	120.389	-3.38586	1.43073e-05	0.000160698
NKAIN1	58.7303	-3.38745	6.57077e-06	8.79264e-05
CDH22	23.3172	-3.39142	0.00328284	0.0127784
NELL1	74.8414	-3.39173	0.00457266	0.0168349
SYN2	42.1753	-3.39192	0.000116575	0.000837653
MALRD1	122.519	-3.39259	4.52443e-05	0.000393546
NDST3	26.8269	-3.39288	0.000449354	0.00248009
VAC14-AS1	17.7562	-3.393	0.00985646	0.0315693
RPSAP18	53.468	-3.39884	0.00025845	0.00159001
FAM133EP	27.6568	-3.39903	9.30028e-05	0.000700042
LRRN2	15.8851	-3.40003	0.000777781	0.00388477
HNRNPA1P62	25.7367	-3.40154	0.000669533	0.00343888
SLC6A20	39.9573	-3.40258	0.00111284	0.00519579
TSLP	17.3744	-3.40347	0.00139336	0.00625451
ANOS1	165.116	-3.40639	6.80558e-07	1.56191e-05
CPB2	29.7151	-3.4066	0.000564789	0.00299839
FCRLB	15.2587	-3.40669	0.000611274	0.00319848
HPR	99.8762	-3.40791	0.00417343	0.0156069
ENSG00000226810	21.8838	-3.40847	0.00897992	0.0292624
MYO18B	142.824	-3.40919	0.00202086	0.0084979
OVCH1	71.6509	-3.41034	0.00261531	0.0105369
XNDC1N	16.446	-3.41338	0.00273184	0.0109394
HNRNPA1P53	41.7093	-3.41346	6.49386e-05	0.000522819
HNRNPA1P45	48.6373	-3.4138	0.00064951	0.00335187
ACSBG1	24.399	-3.41504	0.00193737	0.00821769
DDX25	22.4409	-3.41577	0.00285721	0.0113418
ENSG00000217060	37.0816	-3.41642	4.5671e-05	0.00039624
ENSG00000188512	18.6147	-3.417	0.00183146	0.00784107
WDR88	25.2018	-3.41809	0.000328283	0.0019194
GLDN	43.5008	-3.41902	0.0085344	0.0280985
GPIHBP1	40.1601	-3.41943	0.00234224	0.00959994
MAGEE2	34.5982	-3.42099	0.000507587	0.00274207
CD300LB	50.3057	-3.42099	0.00330378	0.0128422
BTNL9	48.6389	-3.42461	0.00127932	0.00582398
ROS1	183.91	-3.42535	4.30817e-05	0.000380377
ELFN2	25.6803	-3.42586	0.0126496	0.038625
TOX4P1	50.9315	-3.42586	5.44983e-05	0.000455765
CEACAM6	106.203	-3.42593	0.00942242	0.0304429
CD1A	101.009	-3.42685	0.000650231	0.00335437
RPS26P31	52.704	-3.42791	1.31842e-06	2.60141e-05
MEOX1	17.2397	-3.42981	0.00047548	0.0025944
NANOGP4	97.7298	-3.43028	0.0109542	0.0343763
SGCG	54.7788	-3.43104	0.000771452	0.00385658
DLGAP3	240.119	-3.43314	2.05197e-05	0.000211056
FAM3B	34.2249	-3.43402	0.00839629	0.0277272
RANBP3L	21.4729	-3.43435	0.00241105	0.00982735
PTPN20	89.2824	-3.43441	2.4594e-05	0.000243496
ELL2P1	42.7539	-3.43478	6.76983e-05	0.000539963
RYR3	401.738	-3.43485	0.000245172	0.00152569
PRKACG	22.8382	-3.43629	0.00459855	0.0169126
ABCG4	32.1941	-3.43704	3.58781e-05	0.000327455
RPSAP52	26.0611	-3.44341	0.0102086	0.0324507
KAT7P1	17.7797	-3.44348	0.00257563	0.0104037
MFFP2	23.601	-3.44442	0.00281953	0.011219
FAM205A	118.647	-3.44571	0.0003936	0.00222536
SV2C	101.678	-3.44614	6.42405e-05	0.000519119
HNRNPA1P40	78.063	-3.44627	0.00226183	0.00930364
HSD11B1	65.7011	-3.44722	0.0058497	0.0206286
PDZRN4	70.2921	-3.44729	2.63907e-05	0.000256867
MTHFD1P1	51.8592	-3.45046	0.000120939	0.000862213
API5P1	26.524	-3.45239	0.000200578	0.00129394
VDAC1P2	16.7008	-3.45251	7.50269e-05	0.000587641
ENSG00000233820	26.5735	-3.4532	0.00118155	0.00546692
RPL21P4	15.2331	-3.45335	0.000509765	0.00275174
POF1B	41.4394	-3.45353	0.00040887	0.00229108
RPSAP3	68.7342	-3.45515	1.06191e-06	2.19806e-05
HS6ST2	32.6595	-3.4566	7.88058e-06	0.000101329
PPIAP60	18.3548	-3.46105	2.44116e-06	4.14309e-05
SUCLG2P2	39.5381	-3.46116	3.81586e-05	0.000344928
HSPB7	47.1846	-3.46143	1.65457e-08	1.07795e-06
FCRL3	38.2763	-3.46191	0.00376333	0.0142964
ANKLE1	18.4179	-3.46212	8.41145e-05	0.000645103
ASAH2	196.027	-3.46466	4.86054e-05	0.000416082
AKR7L	36.2032	-3.466	0.0001936	0.00125869
ENSG00000255836	54.4862	-3.46673	4.51466e-05	0.000393259
PKDREJ	38.1566	-3.4693	0.00140967	0.00631973
C12orf54	17.5473	-3.47008	0.00158797	0.00696339
UBBP1	26.4425	-3.47063	7.5879e-05	0.000592674
TEX26	21.8729	-3.47084	0.00731389	0.0247822
RHCE	148.15	-3.4735	0.000510798	0.00275679
CEACAM8	58.849	-3.4775	2.69467e-05	0.000260395
TNNI2	48.7258	-3.47833	0.000326201	0.00191078
ENSG00000259020	115.835	-3.48025	2.98281e-06	4.82488e-05
CATSPER2	163.054	-3.48064	0.000530983	0.00284833
WSCD1	35.188	-3.48213	0.000390254	0.00220865
RPL36P14	34.4596	-3.485	1.86071e-05	0.000196019
DEPDC1P2	24.2079	-3.48582	0.00573754	0.0202989
SERPINB3	117.659	-3.48947	0.0121202	0.0373926
FITM1	17.579	-3.49022	0.000746326	0.00376034
OR7D2	47.6924	-3.49585	0.00240554	0.00981057
JPH3	24.5057	-3.49618	0.00119968	0.00553361
ADGRE1	92.2189	-3.49709	0.000660542	0.00340073
CTAGE9	215.66	-3.49779	0.00123891	0.00567791
ADORA3	28.846	-3.49801	3.10776e-05	0.000291642
MYLK2	166.234	-3.49828	5.87272e-06	8.03364e-05
CRTAC1	48.393	-3.50135	0.000401104	0.00225786
RNF133	21.3287	-3.50151	0.00466026	0.017104
ARHGAP40	33.4013	-3.50223	0.00206832	0.008655
HSP90AA3P	24.1645	-3.5027	0.000240242	0.00150151
PLCXD2	35.3692	-3.50873	0.000851039	0.00418271
SYT9	37.229	-3.50955	2.22956e-05	0.000225468
SLC10A5	61.8125	-3.51392	0.00142209	0.00636734
SPDYE10	150.477	-3.51692	0.00459386	0.0169019
PPM1J	32.9466	-3.51851	0.000167531	0.00111985
PPIAP6	35.0346	-3.51908	4.36317e-05	0.000383489
MT1H	16.7318	-3.52204	9.9075e-06	0.000121422
CYTL1	22.6753	-3.52237	1.40006e-05	0.000157905
AXDND1	53.1593	-3.52569	3.25314e-05	0.000302574
TECTA	300.322	-3.52751	3.14775e-05	0.000294418
TRPV3	55.0876	-3.52833	5.62544e-05	0.000467272
LRRIQ3	19.8241	-3.52857	2.66154e-05	0.000258165
FER1L5	152.886	-3.52959	0.000522209	0.00280712
SCN8A	406.177	-3.53087	1.79262e-05	0.000190407
CATSPERG	133.859	-3.53116	9.15951e-05	0.00069118
GALNT8	16.8724	-3.53463	0.000712668	0.00362162
CACNA2D2	181.396	-3.53496	1.86481e-08	1.18489e-06
TRIM73	34.3261	-3.53518	0.000383626	0.00217768
KCTD9P2	42.6855	-3.538	9.8043e-06	0.000120372
ENSG00000230721	18.1277	-3.53806	0.000116639	0.0008379
MYOZ2	47.4098	-3.54177	1.64351e-05	0.000179269
WFDC8	26.1207	-3.54346	0.000149644	0.00102177
CHST9	20.4498	-3.54455	0.000647034	0.00334458
CYP4F11	111.364	-3.54738	0.000393498	0.00222523
PLA2G3	19.9616	-3.5485	0.000951119	0.00457362
HNRNPA1P54	85.0899	-3.54876	1.73653e-07	5.79641e-06
GRID2IP	92.9737	-3.55027	0.000252461	0.00155893
ENSG00000239344	19.9213	-3.55409	0.000129331	0.000907854
FUT1	52.625	-3.55586	0.00169657	0.00735516
ANXA8L1	19.8447	-3.55858	0.00318515	0.0124461
HNRNPA3P10	139.042	-3.55923	1.35606e-07	4.87377e-06
WDR97	45.6594	-3.56092	0.000614595	0.00321075
ENSG00000263648	29.8396	-3.56186	0.000579645	0.00306078
ENSG00000271754	32.9159	-3.56218	0.0013073	0.00593227
NECAB2	52.3011	-3.56328	0.000122427	0.000871572
SIX1	34.1211	-3.56359	0.000777915	0.00388477
LIX1	34.1842	-3.56405	0.000619651	0.00323199
HPX	36.1419	-3.56408	0.000186716	0.00122095
ENSG00000279159	33.1126	-3.56736	0.000475676	0.00259497
CCDC162P	81.0347	-3.56798	0.00169555	0.00735189
GRIP2	54.5564	-3.56814	0.000288945	0.00173312
PHB1P11	20.9901	-3.57441	1.66849e-05	0.000181239
CLEC4M	79.9443	-3.57496	0.000797891	0.00396771
VEZF1P1	161.078	-3.57498	4.74345e-07	1.19214e-05
ATP2A1	290.971	-3.57593	9.62286e-05	0.000718855
POU2AF1	94.4329	-3.57896	0.000632356	0.00328614
MKRN9P	34.4979	-3.57963	2.17172e-05	0.000220963
GPC3	131.785	-3.58504	0.000610901	0.00319815
TMPRSS5	25.9354	-3.58663	0.000347014	0.00200936
RPSAP54	93.6333	-3.58848	3.40223e-05	0.000313656
[truncated: 3,509 more rows]

## Sheet: Table 3
Supplementary Table S3 Differentially expressed miRNAs in uterine fluid derived extracellular vesicles
ES vs P						MS vs ES						LS vs MS
geneID	BaseMean	log2(FC)	P-value	p-adj		geneID	BaseMean	log2(FC)	P-value	p-adj		geneID	BaseMean	log2(FC)	P-value	p-adj
hsa-miR-34c-3p_chr11(+)	94.8631	-3.57716	2.1904e-09	6.0881e-07		hsa-miR-31-5p_chr9(-)	648.569	2.19522	4.63802e-09	3.20916e-05		hsa-miR-450a-5p-{1}_chrX(-)/hsa-miR-450a-5p-{2}_chrX(-)	928.531	-2.19582	7.68276e-06	0.00225376
hsa-miR-125a-5p_chr19(+)	1177.04	-2.65908	3.79212e-09	7.83847e-07		hsa-miR-34c-3p_chr11(+)	60.012	2.78793	3.43189e-07	0.00073065		hsa-miR-345-5p_chr14(+)	70.0243	1.9385	2.22703e-05	0.00409367
hsa-miR-31-5p_chr9(-)	1353.4	-3.22298	3.34878e-09	7.83847e-07		hsa-miR-200b-5p_chr1(+)	136.406	2.02645	3.11649e-06	0.00311806		hsa-miR-493-5p_chr14(+)	170.346	-1.4956	2.30695e-05	0.00409367
hsa-miR-200a-3p_chr1(+)	643.476	-3.39866	4.36743e-09	8.22125e-07		hsa-miR-200b-3p_chr1(+)	1208.86	1.74233	5.34145e-06	0.00461986		hsa-miR-30c-1-3p_chr1(+)	8.70682	-2.22601	4.0689e-05	0.00614897
hsa-miR-34c-5p_chr11(+)	274.657	-3.29409	6.00289e-09	1.08652e-06		hsa-miR-141-3p_chr12(+)	1018.74	2.16988	2.27973e-05	0.0126192		hsa-miR-125a-5p_chr19(+)	903.144	1.85437	5.17766e-05	0.00697865
hsa-miR-190b-5p_chr1(-)	26.977	-3.80492	5.52462e-08	6.1902e-06		hsa-miR-200a-3p_chr1(+)	209.991	1.78798	2.65473e-05	0.0136065		hsa-miR-200a-3p_chr1(+)	889.672	1.60463	0.000126833	0.0105795
hsa-miR-141-3p_chr12(+)	2339.72	-3.41056	1.02954e-07	1.00938e-05		hsa-miR-429_chr1(+)	123.27	1.58363	3.46265e-05	0.0168133		hsa-miR-410-3p_chr14(+)	14.1464	-2.15686	0.000147214	0.0111235
hsa-miR-98-5p_chrX(-)	1198.47	1.95642	3.32655e-07	2.44605e-05		hsa-miR-30d-5p_chr8(-)	351.898	2.06111	6.30312e-05	0.0260375		hsa-miR-15b-5p_chr3(+)	5031.57	1.51849	0.000302584	0.0169549
hsa-miR-889-3p_chr14(+)	19.8365	3.06476	4.92116e-07	3.30843e-05		hsa-miR-885-5p_chr3(-)	19.6476	2.21412	0.000145429	0.0496919		hsa-miR-374b-3p_chrX(-)	12.7657	-1.96365	0.000393412	0.0196902
hsa-miR-200b-5p_chr1(+)	284.48	-3.09017	6.71051e-07	4.15522e-05								hsa-miR-376c-3p_chr14(+)	931.248	-1.47117	0.000445165	0.0205559
hsa-miR-183-5p_chr7(-)	26.4183	-2.9426	7.80924e-07	4.65194e-05								hsa-miR-99b-5p_chr19(+)	990.115	1.18879	0.000475288	0.0215478
hsa-miR-146a-5p_chr5(+)	149.952	-2.18231	9.94052e-07	5.31592e-05								hsa-miR-424-3p_chrX(-)	1216.06	-1.77147	0.000607278	0.0251211
hsa-miR-135b-5p_chr1(-)	174.086	-2.85004	2.1142e-06	9.56677e-05								hsa-miR-193a-5p_chr17(+)	69.2533	1.69071	0.000662201	0.0266322
hsa-miR-429_chr1(+)	217.927	-2.44931	2.15842e-06	9.58257e-05								hsa-miR-24-3p_chr19(-)_chr9(+)	6681.37	1.22245	0.000729274	0.0273808
hsa-miR-532-5p_chrX(+)	754.695	1.78312	2.36222e-06	0.00010015								hsa-miR-331-3p_chr12(+)	19.1924	1.70778	0.000801674	0.0287913
hsa-miR-200b-3p_chr1(+)	2139.94	-2.57465	2.46551e-06	0.000102679								hsa-miR-577_chr4(+)	8.10706	2.35368	0.000935785	0.0324081
hsa-miR-26b-5p_chr2(+)	3693.04	-2.11201	2.59439e-06	0.000104961								hsa-miR-98-5p_chrX(-)	1355.95	-1.22048	0.00103191	0.0347533
hsa-miR-335-5p_chr7(+)	1228.22	1.83621	1.04995e-05	0.000327224								hsa-miR-487b-3p_chr14(+)	103.64	-1.23522	0.0010667	0.0348716
hsa-miR-92b-3p_chr1(+)	1239.87	-3.3882	1.14111e-05	0.000346457								hsa-miR-218-5p_chr5(-)_chr4(+)	14.2282	-1.64796	0.00132954	0.0387999
hsa-miR-24-3p_chr19(-)_chr9(+)	3999.66	-1.35424	2.47193e-05	0.000642702								hsa-miR-450a-2-3p_chrX(-)	13.0438	-1.8352	0.00133757	0.0387999
hsa-miR-149-5p_chr2(+)	80.4863	1.92261	2.83828e-05	0.000714275								hsa-miR-889-3p_chr14(+)	17.8637	-1.75688	0.00133356	0.0387999
hsa-miR-130b-3p_chr22(+)	151.031	1.74991	4.3494e-05	0.00100829								hsa-miR-9-5p_chr5(-)_chr1(-)_chr15(+)	61.1106	1.7507	0.00138491	0.0392418
hsa-miR-193a-3p_chr17(+)	6.59978	3.19458	4.94451e-05	0.00111334								hsa-miR-450a-1-3p_chrX(-)	19.3614	-1.66427	0.00177766	0.0458743
hsa-miR-186-5p_chr1(-)	165.87	-1.42134	5.70105e-05	0.00124787
hsa-miR-7978_chr4(-)	2.81231	3.98574	6.53421e-05	0.00138514
hsa-miR-21-3p_chr17(+)	14.674	-2.74798	6.78125e-05	0.00141206
hsa-miR-486-5p_chr8(-)_chr8(+)	3041.19	-2.34253	8.42547e-05	0.00166029
hsa-miR-323a-3p_chr14(+)	46.8713	2.57812	0.000100899	0.00194036
hsa-miR-107_chr10(-)	149.319	1.50477	0.000109427	0.00207419
hsa-miR-642a-5p_chr19(+)	4.48736	-3.52572	0.000111259	0.00209434
hsa-miR-200c-3p_chr12(+)	15354.1	-2.24406	0.00011636	0.00217299
hsa-miR-411-5p_chr14(+)	31.8551	2.45429	0.000167559	0.00290971
hsa-miR-6500-3p_chr1(+)	6.30374	3.27144	0.000196128	0.00330817
hsa-miR-30a-5p_chr6(-)	69.817	-2.38213	0.000292855	0.00454844
hsa-miR-29a-3p_chr7(-)	544.915	-1.40817	0.000322148	0.00492217
hsa-miR-376a-3p-{1}_chr14(+)/hsa-miR-376a-3p-{2}_chr14(+)	36.4867	2.53322	0.000340603	0.00515175
hsa-miR-345-5p_chr14(+)	45.168	-1.80315	0.000369058	0.00547882
hsa-miR-432-5p_chr14(+)	17.0707	2.43608	0.000382965	0.00563198
hsa-miR-376c-3p_chr14(+)	697.958	2.0956	0.000419012	0.00600265
hsa-miR-450a-1-3p_chrX(-)	18.9716	2.50008	0.000561001	0.00758641
hsa-miR-758-3p_chr14(+)	9.21299	2.72855	0.000563008	0.00759174
hsa-miR-26a-5p_chr12(-)_chr3(+)	18068.4	-1.55369	0.000566491	0.00760287
hsa-miR-449a_chr5(-)	496.154	-2.3294	0.000581781	0.00773408
hsa-miR-34b-3p_chr11(+)	5.20386	-2.50496	0.000912689	0.0110699
hsa-miR-450a-5p-{1}_chrX(-)/hsa-miR-450a-5p-{2}_chrX(-)	688.401	2.25123	0.00102598	0.0119511
hsa-miR-424-3p_chrX(-)	1042.66	2.22331	0.00103137	0.0119843
hsa-let-7f-5p_chr9(+)_chrX(-)	22808.2	1.2514	0.00109137	0.0125268
hsa-miR-328-3p_chr16(-)	35.3296	1.64403	0.0011207	0.0127391
hsa-miR-377-3p_chr14(+)	6.65034	2.90566	0.00136497	0.0146322
hsa-miR-10a-5p_chr17(-)	2857.5	-1.78544	0.0014323	0.0152111
hsa-miR-9-5p_chr5(-)_chr1(-)_chr15(+)	61.9221	-2.28818	0.0014466	0.0152982
hsa-miR-135a-5p_chr3(-)_chr12(+)	154.026	-1.73479	0.00146519	0.0154254
hsa-miR-1301-3p_chr2(-)	15.9644	1.58172	0.00154919	0.0161294
hsa-miR-487b-3p_chr14(+)	72.8148	1.99966	0.00164106	0.016899
hsa-miR-493-5p_chr14(+)	123.576	2.07326	0.0018715	0.0184512
hsa-miR-449b-5p_chr5(-)	4.63454	-2.95785	0.00192925	0.0188362
hsa-miR-410-3p_chr14(+)	12.8678	2.34973	0.00211183	0.0201467
hsa-let-7i-5p_chr12(+)	7718.46	1.239	0.00231469	0.0213587
hsa-miR-671-5p_chr7(+)	11.6518	-2.12034	0.00240459	0.0218878
hsa-miR-25-5p_chr7(-)	9.55518	-2.29444	0.0025861	0.023006
hsa-miR-29b-3p_chr7(-)_chr1(-)	50.8628	-1.39757	0.00277924	0.0243559
hsa-miR-30c-1-3p_chr1(+)	10.0244	1.93019	0.00284891	0.0246452
hsa-miR-154-3p_chr14(+)	12.9894	2.12854	0.00319334	0.0268834
hsa-miR-193a-5p_chr17(+)	52.6842	-1.95226	0.00335322	0.0280288
hsa-miR-141-5p_chr12(+)	24.749	-2.23428	0.00352533	0.0292081
hsa-miR-450a-2-3p_chrX(-)	11.3667	2.15051	0.00374432	0.0303806
hsa-miR-495-3p_chr14(+)	87.8017	1.88366	0.00415953	0.0325162
hsa-miR-194-5p_chr11(-)_chr1(-)	98.7743	-1.1671	0.00442607	0.0341185
hsa-miR-10a-3p_chr17(-)	4.13778	-2.2745	0.00450412	0.0345781
hsa-miR-340-5p_chr5(-)	93.8402	1.28117	0.00466153	0.035506
hsa-miR-655-3p_chr14(+)	20.0605	2.12579	0.0046887	0.035506
hsa-miR-99b-5p_chr19(+)	1143.26	-1.33356	0.00536165	0.0393021
hsa-miR-885-5p_chr3(-)	18.0391	-2.04558	0.00561062	0.0405585
hsa-miR-200a-5p_chr1(+)	129.312	-1.53977	0.00633	0.0441318
hsa-miR-1185-1-3p_chr14(+)	2.87786	2.7603	0.00640714	0.0444023
hsa-miR-222-3p_chrX(-)	66.9622	-1.21835	0.00659376	0.0451021
hsa-miR-34b-5p_chr11(+)	3.87317	-2.78102	0.00676409	0.0459333
hsa-miR-570-3p_chr3(+)	2.39198	2.92097	0.0071571	0.0476398
hsa-miR-329-3p-{1}_chr14(+)/hsa-miR-329-3p-{2}_chr14(+)	7.53177	2.29084	0.00742338	0.048779
hsa-miR-95-3p_chr4(-)	18.7684	-1.65708	0.00769161	0.0497682

## Sheet: Table 4
Supplementary Table S4 Differentially expressed miRNAs in endometrial biopsy
ES vs P						MS vs ES						LS vs MS
geneID	BaseMean	log2(FC)	P-value	p-adj		geneID	BaseMean	log2(FC)	P-value	p-adj		geneID	BaseMean	log2(FC)	P-value	p-adj
miRNA ID	BaseMean	Log 2 FC	p value	p adjusted		hsa-miR-31-5p_chr9(-)	5910.08	1.74554	2.33001e-09	1.77946e-06		hsa-miR-140-5p_chr16(+)	1911.09	2.10509	3.98372e-15	4.46376e-11
hsa-miR-375-3p_chr2(-)	13090.4	3.48774	9.71601e-14	1.87155e-10		hsa-miR-885-5p_chr3(-)	88.1489	2.65729	8.70667e-09	4.65458e-06		hsa-miR-223-3p_chrX(+)	2091.88	3.26489	8.13369e-12	1.48902e-08
hsa-miR-628-3p_chr15(-)	154.466	2.32201	8.75648e-13	1.12448e-09		hsa-miR-708-5p_chr11(-)	456.576	-1.66837	5.91175e-08	2.34105e-05		hsa-miR-192-5p_chr11(-)	386.544	2.42073	2.28663e-11	3.20272e-08
hsa-miR-200a-3p_chr1(+)	1537.03	-1.64169	1.42418e-12	1.6882e-09		hsa-miR-203a-3p_chr14(+)	2213.12	1.29381	3.43706e-07	9.42284e-05		hsa-miR-142-3p_chr17(-)	376.468	2.85748	3.28743e-08	6.82142e-06
hsa-miR-6500-3p_chr1(+)	56.8386	2.63425	8.62448e-11	3.69176e-08		hsa-miR-140-5p_chr16(+)	1227.68	-1.16274	7.17049e-07	0.000159723		hsa-miR-183-5p_chr7(-)	163.784	2.03083	4.28976e-08	8.28737e-06
hsa-miR-532-5p_chrX(+)	7333.81	1.85859	1.14033e-10	4.50576e-08		hsa-miR-181a-5p_chr1(-)_chr9(+)	8782.2	0.967838	3.68302e-06	0.00058129		hsa-miR-101-3p_chr1(-)_chr9(+)	256.841	2.9554	4.76416e-08	9.04786e-06
hsa-let-7i-5p_chr12(+)	104492	1.4502	5.33147e-10	1.52144e-07		hsa-miR-30d-5p_chr8(-)	2168.67	2.017	5.41559e-06	0.000772046		hsa-miR-22-5p_chr17(-)	1586.57	1.98001	4.8729e-08	9.10013e-06
hsa-miR-30e-3p_chr1(+)	1772.29	1.41609	2.05642e-09	4.03054e-07		hsa-miR-503-5p_chrX(-)	2398.33	-2.04956	8.7176e-06	0.000998612		hsa-miR-331-3p_chr12(+)	126.832	2.0974	5.57457e-08	9.91478e-06
hsa-miR-98-5p_chrX(-)	17156.4	1.52343	8.25258e-09	1.22281e-06		hsa-miR-335-3p_chr7(+)	371.752	-1.51334	1.09604e-05	0.00116028		hsa-miR-126-5p_chr9(+)	15595.5	1.68102	9.25589e-08	1.52518e-05
hsa-miR-376a-3p-{1}_chr14(+)/hsa-miR-376a-3p-{2}_chr14(+)	375.968	1.76068	1.03852e-08	1.45487e-06		hsa-miR-200b-3p_chr1(+)	11275.2	1.21504	1.67167e-05	0.00155422		hsa-miR-423-5p_chr17(+)	4107.6	-1.52584	1.15838e-07	1.68567e-05
hsa-miR-145-5p_chr5(+)	18605.2	-1.79892	1.39256e-08	1.83035e-06		hsa-miR-451a_chr17(-)	87274.6	-3.27379	2.08543e-05	0.00185812		hsa-miR-29a-5p_chr7(-)	109.498	2.36478	1.34884e-07	1.93766e-05
hsa-miR-335-5p_chr7(+)	9913.65	1.74451	1.40156e-08	1.83035e-06		hsa-miR-876-3p_chr9(-)	5.16441	3.02946	5.80556e-05	0.00400471		hsa-miR-532-5p_chrX(+)	7768.11	-1.67774	5.65582e-07	5.65834e-05
hsa-miR-450a-5p-{1}_chrX(-)/hsa-miR-450a-5p-{2}_chrX(-)	6732.4	1.6398	1.38473e-08	1.83035e-06		hsa-miR-1307-3p_chr10(-)	159.367	1.19034	6.06494e-05	0.00415682		hsa-miR-127-3p_chr14(+)	3532.62	1.90751	1.61425e-06	0.000120559
hsa-miR-1180-3p_chr17(-)	835.671	1.7864	4.0052e-08	4.50512e-06		hsa-miR-144-3p_chr17(-)	2553.65	-3.17646	8.57455e-05	0.00526891		hsa-miR-769-5p_chr19(+)	72.6339	1.86216	2.61392e-06	0.000171281
hsa-miR-132-3p_chr17(-)	899.096	-1.5506	4.34695e-08	4.81917e-06		hsa-miR-200a-3p_chr1(+)	1230.05	1.17932	9.46377e-05	0.00566957		hsa-miR-145-3p_chr5(+)	214.779	1.8355	2.9302e-06	0.000182405
hsa-miR-7-5p_chr9(-)_chr15(+)_chr19(+)	662.812	1.57265	1.47772e-07	1.24839e-05		hsa-miR-4732-5p_chr17(-)	34.5545	-2.95925	9.4917e-05	0.00566957		hsa-miR-132-5p_chr17(-)	178.094	1.65001	4.36158e-06	0.000246826
hsa-miR-424-3p_chrX(-)	8034.28	1.9775	2.20093e-07	1.77572e-05		hsa-miR-144-5p_chr17(-)	292.73	-2.94042	0.00010484	0.00609214		hsa-miR-190a-5p_chr15(+)	84.8381	2.62799	4.87607e-06	0.000265225
hsa-miR-30a-3p_chr6(-)	1987.55	1.70845	2.52072e-07	1.95198e-05		hsa-miR-660-3p_chrX(+)	26.2466	1.73261	0.000130092	0.00695474		hsa-miR-15b-5p_chr3(+)	42515.9	1.74179	5.76098e-06	0.000297474
hsa-miR-889-3p_chr14(+)	149.693	1.74263	2.94352e-07	2.17032e-05		hsa-miR-141-5p_chr12(+)	312.105	0.994354	0.000186583	0.00860227		hsa-miR-19a-3p_chr13(+)	205.832	2.51607	5.80466e-06	0.000298354
hsa-let-7g-5p_chr3(-)	266028	1.13489	3.82972e-07	2.64513e-05		hsa-miR-193a-5p_chr17(+)	310.204	1.18011	0.000232916	0.0100036		hsa-miR-577_chr4(+)	35.3303	2.47501	8.22725e-06	0.000393958
hsa-miR-29a-3p_chr7(-)	5531.59	-1.86664	4.6856e-07	3.11229e-05		hsa-miR-223-3p_chrX(+)	923.184	-1.81864	0.000267138	0.0111572		hsa-miR-299-5p_chr14(+)	160.926	1.46906	8.33984e-06	0.000395966
hsa-miR-130b-3p_chr22(+)	1526.51	1.55665	5.21648e-07	3.37756e-05		hsa-miR-424-5p_chrX(-)	35914.9	-1.41624	0.000273317	0.0113267		hsa-miR-29b-3p_chr7(-)_chr1(-)	1617.54	2.36668	9.04599e-06	0.000417121
hsa-miR-10a-3p_chr17(-)	28.437	1.84849	5.85041e-07	3.69487e-05		hsa-miR-486-5p_chr8(-)_chr8(+)	19800.6	-2.37073	0.000583839	0.0200721		hsa-miR-590-5p_chr7(+)	34.398	2.16748	9.52111e-06	0.00043346
hsa-miR-93-5p_chr7(-)	30658.4	1.57351	5.95337e-07	3.72782e-05		hsa-miR-1185-2-3p_chr14(+)	10.5565	-1.75327	0.00086366	0.0266117		hsa-miR-370-3p_chr14(+)	110.211	2.34439	9.72586e-06	0.000439429
hsa-miR-876-3p_chr9(-)	8.3574	-3.78721	6.64796e-07	4.06528e-05		hsa-miR-30d-3p_chr8(-)	122.286	1.38411	0.000884509	0.0269647		hsa-miR-15a-5p_chr13(-)	3761.11	1.782	1.0312e-05	0.000453542
hsa-let-7f-5p_chr9(+)_chrX(-)	269831	1.00387	6.76717e-07	4.07352e-05		hsa-miR-514b-5p_chrX(-)	3.72113	-2.30616	0.000908316	0.0273569		hsa-miR-9-5p_chr5(-)_chr1(-)_chr15(+)	1107.03	2.15271	1.12132e-05	0.000485112
hsa-miR-331-3p_chr12(+)	133.604	-2.11308	7.18603e-07	4.25911e-05		hsa-miR-30b-3p_chr8(-)	769.119	1.89961	0.000967717	0.0285037		hsa-miR-335-3p_chr7(+)	432.437	1.89173	1.20465e-05	0.00051717
hsa-miR-28-3p_chr3(+)	1302.65	1.63305	9.70884e-07	5.50049e-05		hsa-miR-26b-5p_chr2(+)	15988.8	-0.889812	0.00102779	0.0296202		hsa-miR-30b-3p_chr8(-)	769.085	-2.30285	1.30136e-05	0.000550253
hsa-miR-25-3p_chr7(-)	48346.3	1.49405	1.59082e-06	7.85722e-05		hsa-miR-940_chr16(+)	14.6348	-1.77751	0.00106792	0.0301273		hsa-miR-409-5p_chr14(+)	405.757	1.59762	1.38496e-05	0.000568443
hsa-miR-450a-1-3p_chrX(-)	293.697	1.36629	2.02957e-06	9.53528e-05		hsa-miR-502-3p_chrX(+)	1700.9	0.93133	0.00115114	0.031559		hsa-miR-628-5p_chr15(-)	58.5066	1.51153	1.45378e-05	0.000588071
hsa-miR-22-5p_chr17(-)	697.452	-1.5232	2.22258e-06	0.000102239		hsa-miR-374b-3p_chrX(-)	326.753	0.833816	0.00116869	0.0317956		hsa-miR-222-3p_chrX(-)	395.413	1.4696	1.53291e-05	0.00060057
hsa-miR-132-5p_chr17(-)	320.93	-1.72912	2.29846e-06	0.00010465		hsa-miR-15a-5p_chr13(-)	4310.07	-1.72263	0.0013519	0.0346699		hsa-miR-19b-3p_chr13(+)_chrX(-)	1737.61	2.20505	1.83596e-05	0.000690169
hsa-miR-30c-2-3p_chr6(-)	181.093	1.61222	2.58742e-06	0.000115908		hsa-miR-513c-5p_chrX(-)	9.36545	-1.70359	0.00134774	0.0346699		hsa-miR-1271-5p_chr5(+)	170.78	1.37243	2.03397e-05	0.000732818
hsa-miR-30c-1-3p_chr1(+)	75.2571	1.79176	2.7056e-06	0.000118785		hsa-miR-148a-3p_chr7(-)	15201.7	0.815241	0.00137757	0.0349858		hsa-miR-144-3p_chr17(-)	864.581	3.4501	2.10824e-05	0.000752318
hsa-miR-21-5p_chr17(+)	287387	-1.91147	3.34777e-06	0.00014057		hsa-miR-455-5p_chr9(+)	191.84	-1.82678	0.00165106	0.0388837		hsa-miR-369-5p_chr14(+)	57.6633	1.56512	2.4158e-05	0.00083034
hsa-miR-431-3p_chr14(+)	26.6719	2.2732	4.27351e-06	0.000170608		hsa-miR-34b-3p_chr11(+)	9.05563	1.84468	0.00168923	0.0395434		hsa-miR-1247-5p_chr14(-)	453.545	3.00198	2.45577e-05	0.000838929
hsa-miR-140-5p_chr16(+)	2599.43	-1.14564	4.30234e-06	0.000171304		hsa-miR-574-3p_chr4(+)	3458.78	0.91197	0.00178913	0.0407008		hsa-miR-145-5p_chr5(+)	13549.3	1.18308	3.10551e-05	0.0010028
hsa-miR-125b-5p_chr11(-)_chr21(+)	97674.6	-2.06973	4.41155e-06	0.000173607		hsa-miR-584-5p_chr5(-)	6.05242	-2.11312	0.00189407	0.0419284		hsa-miR-125b-5p_chr11(-)_chr21(+)	60201.5	1.38834	3.26394e-05	0.00103605
hsa-miR-143-5p_chr5(+)	49.0388	-2.09293	4.65536e-06	0.000182079		hsa-miR-16-5p_chr13(-)_chr3(+)	547565	-1.30129	0.00243305	0.0492693		hsa-miR-92a-1-5p_chr13(+)	98.7218	-1.4132	3.63714e-05	0.00111804
hsa-miR-191-5p_chr3(-)	39041.3	1.70142	5.80895e-06	0.0002178								hsa-miR-125a-5p_chr19(+)	6168.25	1.65431	3.75539e-05	0.00114346
hsa-miR-576-5p_chr4(+)	128.801	1.27916	8.91803e-06	0.000300715								hsa-miR-542-5p_chrX(-)	312.465	1.7767	4.23789e-05	0.00124962
hsa-miR-125a-5p_chr19(+)	5236.35	-1.57934	1.10544e-05	0.000353419								hsa-miR-651-5p_chrX(+)	97.8991	-1.59958	4.33247e-05	0.00126524
hsa-miR-651-5p_chrX(+)	131.851	1.72089	1.26643e-05	0.000388874								hsa-let-7g-5p_chr3(-)	309308	-1.00995	4.83068e-05	0.00138789
hsa-miR-483-3p_chr11(-)	30.6146	-1.96384	1.3019e-05	0.000397274								hsa-miR-140-3p_chr16(+)	94.3112	1.39763	4.828e-05	0.00138789
hsa-miR-323a-3p_chr14(+)	270.61	1.34707	1.49266e-05	0.000441496								hsa-miR-450a-5p-{1}_chrX(-)/hsa-miR-450a-5p-{2}_chrX(-)	5147.64	-1.45814	4.81044e-05	0.00138789
hsa-miR-151a-5p_chr8(-)	11677.4	1.04571	1.59185e-05	0.000466846								hsa-miR-195-5p_chr17(-)	11581.3	1.50891	4.97128e-05	0.00141379
hsa-miR-145-3p_chr5(+)	226.134	-1.34378	2.75165e-05	0.0007236								hsa-miR-889-3p_chr14(+)	112.42	-1.48109	5.57795e-05	0.00155475
hsa-miR-200a-5p_chr1(+)	540.329	1.76117	3.34316e-05	0.000834978								hsa-miR-369-3p_chr14(+)	1456.17	1.25754	5.85921e-05	0.00161706
hsa-miR-7978_chr4(-)	24.5238	2.07842	3.66838e-05	0.00089634								hsa-miR-299-3p_chr14(+)	89.7681	1.46801	6.12349e-05	0.00168171
hsa-miR-101-3p_chr1(-)_chr9(+)	1117.26	-2.69669	4.63614e-05	0.00107757								hsa-miR-335-5p_chr7(+)	6949.98	-1.39556	6.79998e-05	0.00181847
hsa-miR-99b-5p_chr19(+)	5233.04	-1.43407	5.0992e-05	0.00115387								hsa-miR-451a_chr17(-)	36509.1	3.04679	6.91435e-05	0.00183157
hsa-miR-1301-3p_chr2(-)	134.247	1.42788	5.90334e-05	0.00129958								hsa-miR-93-3p_chr7(-)	138.325	1.38187	7.33096e-05	0.00191031
hsa-miR-340-3p_chr5(-)	74.0585	-1.25759	6.11272e-05	0.00133424								hsa-miR-766-3p_chrX(-)	44.4853	1.79574	7.86408e-05	0.00201641
hsa-miR-342-5p_chr14(+)	63.5105	-1.38077	6.10792e-05	0.00133424								hsa-miR-224-3p_chrX(-)	12.3677	2.23982	9.76413e-05	0.00237326
hsa-miR-222-3p_chrX(-)	763.32	-1.70052	7.84689e-05	0.00163627								hsa-miR-98-5p_chrX(-)	15671.2	-1.09195	9.78966e-05	0.00237431
hsa-miR-505-3p_chrX(-)	146.157	-0.984432	7.95533e-05	0.00165218								hsa-miR-548a-5p_chr8(-)	8.75405	2.3204	0.000109142	0.0025554
hsa-miR-361-3p_chrX(-)	58.4937	-1.41453	8.78467e-05	0.00179777								hsa-miR-151a-5p_chr8(-)	13002.8	-0.979234	0.000112091	0.00259501
hsa-miR-652-3p_chrX(+)	1634.94	2.06952	8.88596e-05	0.00181371								hsa-miR-539-5p_chr14(+)	14.9111	1.87899	0.00012511	0.00282065
hsa-miR-376c-3p_chr14(+)	7771.95	1.03392	9.13358e-05	0.00185506								hsa-miR-340-3p_chr5(-)	89.2226	1.21479	0.000126233	0.00284024
hsa-miR-1270_chr19(-)	20.7333	2.28502	0.000100167	0.00198148								hsa-miR-424-3p_chrX(-)	5049.17	-1.64579	0.000130184	0.00291742
hsa-miR-4524a-3p_chr17(-)	4.06867	-2.83378	0.000105066	0.00204686								hsa-miR-342-5p_chr14(+)	54.3794	1.71412	0.000131176	0.00293378
hsa-miR-29a-5p_chr7(-)	197.129	-1.74373	0.000109665	0.00212304								hsa-miR-548e-3p_chr10(+)	8.96043	2.28584	0.000138023	0.0030276
hsa-miR-30b-3p_chr8(-)	186.14	2.18375	0.000113474	0.00218579								hsa-miR-24-3p_chr19(-)_chr9(+)	28182.9	0.982708	0.00014418	0.00309051
hsa-miR-146b-5p_chr10(+)	8875.48	-1.20698	0.000135591	0.00250836								hsa-miR-503-5p_chrX(-)	1299.81	1.21967	0.000164482	0.00338169
hsa-miR-22-3p_chr17(-)	5734.76	-1.33772	0.000154946	0.00279593								hsa-miR-374b-3p_chrX(-)	292.043	-1.30478	0.000179247	0.00359296
hsa-miR-105-5p-{1}_chrX(-)/hsa-miR-105-5p-{2}_chrX(-)	10.6076	1.85284	0.000164937	0.0029064								hsa-miR-22-3p_chr17(-)	6472.78	1.44158	0.00018289	0.00364642
hsa-miR-24-3p_chr19(-)_chr9(+)	22270.2	-1.03199	0.000165218	0.0029064								hsa-miR-224-5p_chrX(-)	9.7613	2.66099	0.000195127	0.00384253
hsa-miR-212-5p_chr17(-)	40.6124	-1.54243	0.000188485	0.0032124								hsa-miR-496_chr14(+)	12.8751	1.96206	0.00023556	0.0044843
hsa-miR-625-3p_chr14(+)	21.1026	-1.50379	0.000235401	0.00381444								hsa-miR-144-5p_chr17(-)	170.664	2.839	0.000248898	0.00467153
hsa-miR-10a-5p_chr17(-)	10251.8	0.890706	0.00023898	0.00386431								hsa-miR-221-3p_chrX(-)	9055.65	1.36503	0.000248833	0.00467153
hsa-let-7a-5p_chr11(-)_chr9(+)_chr22(+)	369533	0.691675	0.000247601	0.00397037								hsa-miR-194-5p_chr11(-)_chr1(-)	606.579	1.3235	0.000285222	0.0051547
hsa-miR-513c-5p_chrX(-)	8.9536	2.07159	0.000256255	0.00407337								hsa-let-7f-5p_chr9(+)_chrX(-)	222218	-0.921249	0.000322865	0.00564289
hsa-miR-1185-1-3p_chr14(+)	45.9455	1.47439	0.000273495	0.00429619								hsa-miR-624-5p_chr14(-)	31.9202	1.32285	0.000341658	0.0058447
hsa-miR-299-5p_chr14(+)	151.299	-1.44078	0.000281921	0.00439717								hsa-miR-139-5p_chr11(-)	1005.18	-1.20663	0.000378643	0.00624856
hsa-miR-204-3p_chr9(-)	6.53081	2.09141	0.000290456	0.00447593								hsa-miR-152-3p_chr17(-)	7934.67	0.995901	0.000462188	0.00720756
hsa-miR-532-3p_chrX(+)	768.33	-1.23144	0.000290203	0.00447593								hsa-miR-30c-2-3p_chr6(-)	238.535	-1.09176	0.000465003	0.00722657
hsa-miR-629-5p_chr15(-)	62.2702	1.56075	0.00033245	0.00497146								hsa-miR-6501-3p_chr21(+)	3.02776	-2.97172	0.000468848	0.00726616
hsa-miR-493-5p_chr14(+)	1410.15	1.21326	0.000339585	0.00505605								hsa-miR-134-5p_chr14(+)	17.1984	1.76541	0.000531965	0.00796382
hsa-miR-26a-5p_chr12(-)_chr3(+)	99236.7	-0.833268	0.000341889	0.00508409								hsa-miR-146a-5p_chr5(+)	279.373	1.533	0.000558866	0.00823467
hsa-miR-1296-5p_chr10(-)	87.8673	-1.49281	0.000350871	0.00517409								hsa-miR-24-2-5p_chr19(-)	5.70104	2.36226	0.000563727	0.00828945
hsa-miR-99b-3p_chr19(+)	126.284	0.961827	0.000407824	0.00583911								hsa-miR-545-5p_chrX(-)	11.0222	2.31007	0.000603841	0.00859724
hsa-miR-411-5p_chr14(+)	235.637	1.14161	0.000411735	0.00585741								hsa-miR-1296-5p_chr10(-)	49.2933	1.55262	0.0006138	0.0086859
hsa-miR-433-3p_chr14(+)	96.0714	1.12069	0.00048303	0.00661643								hsa-miR-26b-5p_chr2(+)	16407.3	1.06428	0.000642742	0.0090024
hsa-miR-374b-3p_chrX(-)	189.221	0.91204	0.000497846	0.00678082								hsa-miR-200a-5p_chr1(+)	873.225	-1.16732	0.000646718	0.00903054
hsa-miR-31-5p_chr9(-)	4915.56	-1.33909	0.00053645	0.00713429								hsa-miR-296-3p_chr20(-)	5.53421	2.50713	0.000653734	0.00908821
hsa-miR-487b-3p_chr14(+)	451.035	0.879023	0.000567655	0.00743208								hsa-miR-628-3p_chr15(-)	145.801	-1.19171	0.000667826	0.00922686
hsa-miR-212-3p_chr17(-)	17.2463	-1.49609	0.000630735	0.00801916								hsa-miR-219a-1-3p_chr6(+)	5.27633	-2.41045	0.00070659	0.0096201
hsa-miR-106a-5p_chrX(-)	1181.91	1.37597	0.00065073	0.00817924								hsa-miR-148b-3p_chr12(+)	3334.11	0.899575	0.0007336	0.00986794
hsa-miR-146b-3p_chr10(+)	6.56841	-2.22755	0.000730966	0.00892566								hsa-miR-154-3p_chr14(+)	124.585	1.22229	0.00080224	0.0105256
hsa-miR-577_chr4(+)	7.54086	2.02801	0.000779415	0.0093761								hsa-miR-570-3p_chr3(+)	16.6342	1.94003	0.000841543	0.0108733
hsa-miR-150-5p_chr19(-)	1883.53	-1.30914	0.000892362	0.0104177								hsa-miR-29b-1-5p_chr7(-)	116.701	1.60908	0.00092747	0.0116506
hsa-miR-432-5p_chr14(+)	76.458	1.49687	0.000934926	0.0107677								hsa-miR-376b-3p_chr14(+)	514.034	1.03351	0.00113176	0.0136359
hsa-miR-423-5p_chr17(+)	2600.12	1.10289	0.00100673	0.0114661								hsa-miR-99b-5p_chr19(+)	3854.68	0.896675	0.00115956	0.0138517
hsa-miR-513b-5p_chrX(-)	5.85935	2.19291	0.00101037	0.0114911								hsa-miR-3613-5p_chr13(-)	112.599	1.5033	0.00117716	0.0139898
hsa-miR-4636_chr5(-)	33.2196	-1.11493	0.00101815	0.0115535								hsa-miR-199b-5p_chr9(-)	8137.49	1.31986	0.00122388	0.0144536
hsa-miR-17-5p_chr13(+)	20805.4	1.01163	0.00102888	0.0116627								hsa-miR-6815-5p_chr21(+)	8.71314	-1.98731	0.00135535	0.0155284
hsa-miR-125b-1-3p_chr11(-)	60.7176	-0.988588	0.00110172	0.0123204								hsa-miR-454-3p_chr17(-)	457.347	0.888782	0.00138309	0.0156699
hsa-miR-433-5p_chr14(+)	5.67819	1.87969	0.00110934	0.0123697								hsa-miR-132-3p_chr17(-)	487.749	0.928112	0.00142409	0.0160371
hsa-miR-224-3p_chrX(-)	7.67972	-1.87311	0.00116531	0.0128634								hsa-miR-497-5p_chr17(-)	10977.3	0.917328	0.00157339	0.0171163
hsa-miR-767-5p_chrX(-)	14.6151	1.52691	0.00121984	0.013294								hsa-miR-153-3p_chr7(-)_chr2(-)	44.0921	1.89591	0.00171364	0.0182522
hsa-miR-139-5p_chr11(-)	890.843	1.10975	0.00125358	0.0135372								hsa-miR-942-5p_chr1(+)	15.1281	1.70081	0.00172844	0.0183575
hsa-miR-20b-5p_chrX(-)	1845.27	1.44356	0.001279	0.0137156								hsa-miR-33a-5p_chr22(+)	15.3036	1.92161	0.00176776	0.018669
hsa-miR-542-5p_chrX(-)	390.879	-1.21514	0.00132537	0.0141147								hsa-miR-135b-5p_chr1(-)	480.022	1.38076	0.00183754	0.0192607
hsa-miR-362-5p_chrX(+)	2357.8	1.0117	0.00135461	0.0143271								hsa-miR-3126-3p_chr2(+)	10.2896	1.99264	0.00207252	0.0210988
hsa-miR-32-3p_chr9(-)	18.989	1.4953	0.00137577	0.0144813								hsa-let-7a-5p_chr11(-)_chr9(+)_chr22(+)	334524	-0.806865	0.00216834	0.0217319
hsa-miR-128-3p_chr2(+)_chr3(+)	797.407	1.12123	0.00154751	0.0158664								hsa-miR-519a-3p-{1}_chr19(+)/hsa-miR-519a-3p-{2}_chr19(+)	21.8483	1.90885	0.00218241	0.0218534
hsa-miR-221-3p_chrX(-)	7683.39	-0.782119	0.00157956	0.0161306								hsa-miR-345-5p_chr14(+)	210.89	1.30074	0.00241286	0.0234281
hsa-miR-107_chr10(-)	3045.96	0.938492	0.00169812	0.0169702								hsa-miR-576-5p_chr4(+)	134.375	-1.10639	0.00242392	0.0234746
hsa-miR-549a-5p_chr15(-)	3.29116	-2.30197	0.00173577	0.0172347								hsa-miR-6718-5p_chr18(+)	16.1746	2.75411	0.00267933	0.0251491
hsa-miR-345-5p_chr14(+)	125.755	-1.02659	0.00176248	0.0174437								hsa-miR-32-3p_chr9(-)	22.9856	-1.28689	0.00279186	0.0257417
hsa-miR-338-3p_chr17(-)	31.0895	-1.3365	0.00186222	0.0180824								hsa-miR-96-5p_chr7(-)	1067.81	1.38339	0.00279357	0.0257417
hsa-miR-137-3p_chr1(-)	7.26502	2.4519	0.00190065	0.0183056								hsa-miR-30e-3p_chr1(+)	1375.25	-0.987636	0.00282532	0.0259915
hsa-miR-16-5p_chr13(-)_chr3(+)	532006	1.50467	0.0019031	0.0183178								hsa-miR-125b-1-3p_chr11(-)	64.5904	1.17557	0.00282851	0.0259995
hsa-miR-29c-3p_chr1(-)	804.833	-1.67861	0.00194276	0.018595								hsa-miR-542-3p_chrX(-)	220.84	1.22497	0.00316329	0.0280546
hsa-miR-664b-3p_chrX(+)	13.7184	-1.32933	0.00200751	0.0190023								hsa-miR-185-5p_chr22(+)	3143.66	1.104	0.00356409	0.0306071
hsa-miR-4732-5p_chr17(-)	37.5268	2.177	0.0021692	0.0201127								hsa-miR-99b-3p_chr19(+)	87.8397	-0.984507	0.00387461	0.0323993
hsa-miR-449c-5p_chr5(-)	225.103	2.35312	0.00242273	0.0216933								hsa-miR-27b-3p_chr9(+)	89534.9	0.854065	0.00389923	0.0325323
hsa-miR-3115_chr1(+)	5.61107	1.86302	0.00245291	0.0218619								hsa-miR-362-3p_chrX(+)	110.919	2.10314	0.0040151	0.0333006
hsa-miR-1185-2-3p_chr14(+)	11.161	1.48834	0.00258425	0.0228214								hsa-miR-29a-3p_chr7(-)	3905.03	1.14052	0.00415754	0.0341284
hsa-miR-449a_chr5(-)	2475.6	1.99415	0.00261648	0.0230268								hsa-miR-590-3p_chr7(+)	334.06	1.18048	0.00425808	0.0348007
hsa-miR-539-5p_chr14(+)	10.3484	-1.52547	0.00263839	0.0231799								hsa-miR-191-5p_chr3(-)	44429.2	-1.04204	0.00442436	0.0357683
hsa-miR-200c-3p_chr12(+)	41706.3	1.12033	0.0026973	0.023556								hsa-miR-495-3p_chr14(+)	525.997	1.03556	0.00451991	0.0362502
hsa-miR-3131_chr2(-)	2.82082	2.56686	0.00283335	0.0243698								hsa-miR-27a-3p_chr19(-)	7064.86	1.02727	0.004534	0.0362603
hsa-miR-590-5p_chr7(+)	55.1196	-1.78103	0.00283392	0.0243698								hsa-miR-671-5p_chr7(+)	88.7156	0.951872	0.00495299	0.0383617
hsa-miR-183-5p_chr7(-)	185	-1.17158	0.00287694	0.0246161								hsa-miR-93-5p_chr7(-)	17150	-0.791872	0.00514466	0.0393219
hsa-miR-127-3p_chr14(+)	1551.93	-0.893677	0.00293436	0.0249964								hsa-miR-214-3p_chr1(-)	8095.2	1.16781	0.00528847	0.04012
hsa-miR-26b-3p_chr2(+)	44.1323	-1.03166	0.00303415	0.0255219								hsa-miR-379-5p_chr14(+)	78.4478	1.08553	0.00559481	0.0417654
hsa-miR-10399-5p_chr7(-)	17.9256	1.17769	0.00306459	0.025575								hsa-miR-126-3p_chr9(+)	25094.9	0.831516	0.00565133	0.0419359
hsa-miR-330-5p_chr19(-)	4.31605	1.94996	0.00313376	0.0257966								hsa-miR-433-3p_chr14(+)	134.587	-0.839652	0.0056821	0.0421363
hsa-let-7d-5p_chr9(+)	26641.2	0.671135	0.00325097	0.0263639								hsa-miR-130b-3p_chr22(+)	1584.96	-0.825698	0.00585949	0.0428841
hsa-miR-135b-5p_chr1(-)	1307.77	-1.54537	0.00349215	0.0277386								hsa-miR-18a-3p_chr13(+)	16.4687	1.37454	0.00596025	0.0433457
hsa-miR-1267_chr13(-)	9.57046	1.55218	0.00351638	0.0278886								hsa-miR-186-5p_chr1(-)	1033.48	0.747339	0.00601983	0.043637
hsa-miR-2116-5p_chr15(-)	3.74932	-1.93109	0.00360125	0.0284299								hsa-miR-29b-2-5p_chr1(-)	21.1134	1.37655	0.00630223	0.0449354
hsa-miR-21-3p_chr17(+)	108.825	-1.45559	0.00380705	0.0297046								hsa-miR-483-3p_chr11(-)	18.9075	1.43298	0.00630419	0.0449354
hsa-miR-1271-5p_chr5(+)	183.272	-1.03384	0.00384177	0.0299149								hsa-miR-5008-5p_chr1(-)	1.98785	2.40392	0.00636965	0.0452007
hsa-miR-193a-3p_chr17(+)	67.3194	1.64308	0.00399738	0.0306771								hsa-miR-1301-3p_chr2(-)	149.981	-1.04198	0.00677728	0.0471381
hsa-miR-1-3p_chr18(-)_chr20(+)	60.0351	-1.12306	0.00517575	0.0369423								hsa-miR-582-5p_chr5(-)	75.4465	1.45158	0.00691772	0.0478475
hsa-miR-505-5p_chrX(-)	19.0844	-1.08381	0.00531438	0.0376322
hsa-miR-92a-1-5p_chr13(+)	106.678	1.10008	0.00538365	0.0379905
hsa-miR-769-5p_chr19(+)	81.1389	-1.0671	0.00547822	0.0384774
hsa-miR-30c-5p_chr6(-)_chr1(+)	4668.7	-1.14156	0.00562211	0.039008
hsa-miR-671-5p_chr7(+)	82.4114	-0.69273	0.0057361	0.0395319
hsa-miR-589-5p_chr7(-)	11.5053	1.26595	0.00585961	0.040114
hsa-miR-4421_chr1(+)	3.00342	2.06668	0.00625924	0.0421072
hsa-miR-1287-5p_chr10(-)	52.2197	1.02005	0.00712521	0.0464465
hsa-miR-324-5p_chr17(-)	448.087	1.03361	0.00731748	0.0472402
hsa-miR-199b-5p_chr9(-)	10010.4	-1.0176	0.00757874	0.0483796
hsa-miR-9-5p_chr5(-)_chr1(-)_chr15(+)	601.952	-1.30813	0.00776619	0.0492267
hsa-miR-493-3p_chr14(+)	113.251	1.05981	0.00783871	0.0494353

## Sheet: Table 5
Supplementary Table S5 Differentially expressed miRNAs from family miR-200 in EB and UF-EV throughout the menstrual cycle
ES UF-EV				ES EB
miRNA ID	Log2FC	p. adjusted		miRNA ID	Log2FC	p. adjusted
hsa-miR-200a-5p_chr1(+)	-1.53977	0.0441318		hsa-miR-200a-5p_chr1(+)	1.76117	0.000834978
hsa-miR-200c-3p_chr12(+)	-2.24406	0.00217299		hsa-miR-200c-3p_chr12(+)	1.12033	0.023556
hsa-miR-200a-3p_chr1(+)	-3.39866	8.22125e-07		hsa-miR-200a-3p_chr1(+)	-1.64169	1.6882e-09
hsa-miR-429_chr1(+)	-2.44931	9.58257e-05
hsa-miR-200b-3p_chr1(+)	-2.57465	0.000102679
hsa-miR-200b-5p_chr1(+)	-3.09017	4.15522e-05
hsa-miR-141-5p_chr12(+)	-2.23428	0.0292081
hsa-miR-141-3p_chr12(+)	-3.41056	1.00938e-05
MS UF-EV				MS EB
hsa-miR-200b-3p_chr1(+)	1.74233	0.00461986		hsa-miR-200b-3p_chr1(+)	1.21504	0.00155422
hsa-miR-200a-3p_chr1(+)	1.78798	0.0136065		hsa-miR-200a-3p_chr1(+)	1.17932	0.00566957
hsa-miR-200b-5p_chr1(+)	2.02645	0.00311806		hsa-miR-141-5p_chr12(+)	0.994354	0.00860227
hsa-miR-141-3p_chr12(+)	2.16988	0.0126192
hsa-miR-429_chr1(+)	1.58363	0.0168133
LS UF-EV				LS EB
hsa-miR-200a-3p_chr1(+)	1.60463	0.0105795		hsa-miR-200a-5p_chr1(+)	-1.16732	0.00903054

## Sheet: Table 6
Supplementary Table S6 UF-EV-associated miRNAs targeting transcription factors involved in TE development
miRNA	miRNA_UpDown	miRNA_compair	gene	gene_UpDown	gene_type	annotation
hsa-miR-141-3p	UpRe	MS_vs_ES.EV	KLF12	C1	TE_traj	Kruppel like factor 12
hsa-miR-141-3p	UpRe	MS_vs_ES.EV	GATA6	C1	TE_traj	GATA binding protein 6
hsa-miR-200a-3p	UpRe	MS_vs_ES.EV	KLF12	C1	TE_traj	Kruppel like factor 12
hsa-miR-200a-3p	UpRe	MS_vs_ES.EV	GATA6	C1	TE_traj	GATA binding protein 6
hsa-miR-200b-3p	UpRe	MS_vs_ES.EV	NR5A2	C1	TE_traj	nuclear receptor subfamily 5 group A member 2
hsa-miR-200b-3p	UpRe	MS_vs_ES.EV	KLF12	C1	TE_traj	Kruppel like factor 12
hsa-miR-200b-3p	UpRe	MS_vs_ES.EV	KLF9	C1	TE_traj	Kruppel like factor 9
hsa-miR-200b-3p	UpRe	MS_vs_ES.EV	JAZF1	C1	TE_traj	JAZF zinc finger 1
hsa-miR-200b-3p	UpRe	MS_vs_ES.EV	ZBTB8A	C1	TE_traj	zinc finger and BTB domain containing 8A
hsa-miR-200b-3p	UpRe	MS_vs_ES.EV	PBX3	C1	TE_traj	PBX homeobox 3
hsa-miR-200b-3p	UpRe	MS_vs_ES.EV	GBX2	C1	TE_traj	gastrulation brain homeobox 2
hsa-miR-200b-3p	UpRe	MS_vs_ES.EV	ZFPM2	C1	TE_traj	zinc finger protein, FOG family member 2
hsa-miR-200b-3p	UpRe	MS_vs_ES.EV	SOX2	C1	TE_traj	SRY-box 2
hsa-miR-200b-3p	UpRe	MS_vs_ES.EV	MYT1	C1	TE_traj	myelin transcription factor 1
hsa-miR-30d-5p	UpRe	MS_vs_ES.EV	NR5A2	C1	TE_traj	nuclear receptor subfamily 5 group A member 2
hsa-miR-30d-5p	UpRe	MS_vs_ES.EV	KLF12	C1	TE_traj	Kruppel like factor 12
hsa-miR-30d-5p	UpRe	MS_vs_ES.EV	KLF9	C1	TE_traj	Kruppel like factor 9
hsa-miR-30d-5p	UpRe	MS_vs_ES.EV	SNAI1	C1	TE_traj	snail family transcriptional repressor 1
hsa-miR-30d-5p	UpRe	MS_vs_ES.EV	SKIL	C1	TE_traj	SKI like proto-oncogene
hsa-miR-30d-5p	UpRe	MS_vs_ES.EV	GATA6	C1	TE_traj	GATA binding protein 6
hsa-miR-30d-5p	UpRe	MS_vs_ES.EV	KLF11	C1	TE_traj	Kruppel like factor 11
hsa-miR-30d-5p	UpRe	MS_vs_ES.EV	SOX12	C1	TE_traj	SRY-box 12
hsa-miR-30d-5p	UpRe	MS_vs_ES.EV	ZNF280B	C1	TE_traj	zinc finger protein 280B
hsa-miR-31-5p	UpRe	MS_vs_ES.EV	NR5A2	C1	TE_traj	nuclear receptor subfamily 5 group A member 2
hsa-miR-31-5p	UpRe	MS_vs_ES.EV	JAZF1	C1	TE_traj	JAZF zinc finger 1
hsa-miR-429	UpRe	MS_vs_ES.EV	NR5A2	C1	TE_traj	nuclear receptor subfamily 5 group A member 2
hsa-miR-429	UpRe	MS_vs_ES.EV	KLF12	C1	TE_traj	Kruppel like factor 12
hsa-miR-429	UpRe	MS_vs_ES.EV	KLF9	C1	TE_traj	Kruppel like factor 9
hsa-miR-429	UpRe	MS_vs_ES.EV	JAZF1	C1	TE_traj	JAZF zinc finger 1
hsa-miR-429	UpRe	MS_vs_ES.EV	ZBTB8A	C1	TE_traj	zinc finger and BTB domain containing 8A
hsa-miR-429	UpRe	MS_vs_ES.EV	PBX3	C1	TE_traj	PBX homeobox 3
hsa-miR-429	UpRe	MS_vs_ES.EV	GBX2	C1	TE_traj	gastrulation brain homeobox 2
hsa-miR-429	UpRe	MS_vs_ES.EV	ZFPM2	C1	TE_traj	zinc finger protein, FOG family member 2
hsa-miR-429	UpRe	MS_vs_ES.EV	SOX2	C1	TE_traj	SRY-box 2
hsa-miR-429	UpRe	MS_vs_ES.EV	MYT1	C1	TE_traj	myelin transcription factor 1
hsa-miR-141-3p	UpRe	MS_vs_ES.EV	KLF3	C2	TE_traj	Kruppel like factor 3
hsa-miR-200a-3p	UpRe	MS_vs_ES.EV	KLF3	C2	TE_traj	Kruppel like factor 3
hsa-miR-200b-3p	UpRe	MS_vs_ES.EV	KLF3	C2	TE_traj	Kruppel like factor 3
hsa-miR-200b-3p	UpRe	MS_vs_ES.EV	KLF4	C2	TE_traj	Kruppel like factor 4
hsa-miR-30d-5p	UpRe	MS_vs_ES.EV	OVOL2	C2	TE_traj	ovo like zinc finger 2
hsa-miR-31-5p	UpRe	MS_vs_ES.EV	KLF3	C2	TE_traj	Kruppel like factor 3
hsa-miR-429	UpRe	MS_vs_ES.EV	KLF3	C2	TE_traj	Kruppel like factor 3
hsa-miR-429	UpRe	MS_vs_ES.EV	KLF4	C2	TE_traj	Kruppel like factor 4
hsa-miR-141-3p	UpRe	MS_vs_ES.EV	FOXN3	C3	TE_traj	forkhead box N3
hsa-miR-141-3p	UpRe	MS_vs_ES.EV	GRHL2	C3	TE_traj	grainyhead like transcription factor 2
hsa-miR-141-3p	UpRe	MS_vs_ES.EV	TET1	C3	TE_traj	tet methylcytosine dioxygenase 1
hsa-miR-141-3p	UpRe	MS_vs_ES.EV	ZNF704	C3	TE_traj	zinc finger protein 704
hsa-miR-200a-3p	UpRe	MS_vs_ES.EV	FOXN3	C3	TE_traj	forkhead box N3
hsa-miR-200a-3p	UpRe	MS_vs_ES.EV	GRHL2	C3	TE_traj	grainyhead like transcription factor 2
hsa-miR-200a-3p	UpRe	MS_vs_ES.EV	TET1	C3	TE_traj	tet methylcytosine dioxygenase 1
hsa-miR-200a-3p	UpRe	MS_vs_ES.EV	ZNF704	C3	TE_traj	zinc finger protein 704
hsa-miR-200b-3p	UpRe	MS_vs_ES.EV	KCMF1	C3	TE_traj	potassium channel modulatory factor 1
hsa-miR-30d-5p	UpRe	MS_vs_ES.EV	GRHL2	C3	TE_traj	grainyhead like transcription factor 2
hsa-miR-30d-5p	UpRe	MS_vs_ES.EV	MYBL2	C3	TE_traj	MYB proto-oncogene like 2
hsa-miR-30d-5p	UpRe	MS_vs_ES.EV	SALL4	C3	TE_traj	spalt like transcription factor 4
hsa-miR-30d-5p	UpRe	MS_vs_ES.EV	TFCP2L1	C3	TE_traj	transcription factor CP2 like 1
hsa-miR-30d-5p	UpRe	MS_vs_ES.EV	SATB2	C3	TE_traj	SATB homeobox 2
hsa-miR-30d-5p	UpRe	MS_vs_ES.EV	TET1	C3	TE_traj	tet methylcytosine dioxygenase 1
hsa-miR-30d-5p	UpRe	MS_vs_ES.EV	JDP2	C3	TE_traj	Jun dimerization protein 2
hsa-miR-30d-5p	UpRe	MS_vs_ES.EV	ZNF704	C3	TE_traj	zinc finger protein 704
hsa-miR-30d-5p	UpRe	MS_vs_ES.EV	MLXIP	C3	TE_traj	MLX interacting protein
hsa-miR-31-5p	UpRe	MS_vs_ES.EV	SATB2	C3	TE_traj	SATB homeobox 2
hsa-miR-31-5p	UpRe	MS_vs_ES.EV	ZNF704	C3	TE_traj	zinc finger protein 704
hsa-miR-31-5p	UpRe	MS_vs_ES.EV	MLXIP	C3	TE_traj	MLX interacting protein
hsa-miR-31-5p	UpRe	MS_vs_ES.EV	ZNF703	C3	TE_traj	zinc finger protein 703
hsa-miR-429	UpRe	MS_vs_ES.EV	KCMF1	C3	TE_traj	potassium channel modulatory factor 1
hsa-miR-141-3p	UpRe	MS_vs_ES.EV	HIC2	C4	TE_traj	HIC ZBTB transcriptional repressor 2
hsa-miR-200a-3p	UpRe	MS_vs_ES.EV	HIC2	C4	TE_traj	HIC ZBTB transcriptional repressor 2
hsa-miR-200b-3p	UpRe	MS_vs_ES.EV	HIC2	C4	TE_traj	HIC ZBTB transcriptional repressor 2
hsa-miR-30d-5p	UpRe	MS_vs_ES.EV	SPEN	C4	TE_traj	spen family transcriptional repressor
hsa-miR-30d-5p	UpRe	MS_vs_ES.EV	ARID3A	C4	TE_traj	AT-rich interaction domain 3A
hsa-miR-30d-5p	UpRe	MS_vs_ES.EV	ATF1	C4	TE_traj	activating transcription factor 1
hsa-miR-30d-5p	UpRe	MS_vs_ES.EV	SOX4	C4	TE_traj	SRY-box 4
hsa-miR-30d-5p	UpRe	MS_vs_ES.EV	HIC2	C4	TE_traj	HIC ZBTB transcriptional repressor 2
hsa-miR-30d-5p	UpRe	MS_vs_ES.EV	SATB1	C4	TE_traj	SATB homeobox 1
hsa-miR-30d-5p	UpRe	MS_vs_ES.EV	NR2F2	C4	TE_traj	nuclear receptor subfamily 2 group F member 2
hsa-miR-31-5p	UpRe	MS_vs_ES.EV	CEBPA	C4	TE_traj	CCAAT/enhancer binding protein alpha
hsa-miR-429	UpRe	MS_vs_ES.EV	HIC2	C4	TE_traj	HIC ZBTB transcriptional repressor 2
hsa-miR-141-3p	UpRe	MS_vs_ES.EV	GATA3	C5	TE_traj	GATA binding protein 3
hsa-miR-141-3p	UpRe	MS_vs_ES.EV	ZNF436	C5	TE_traj	zinc finger protein 436
hsa-miR-141-3p	UpRe	MS_vs_ES.EV	BHLHE40	C5	TE_traj	basic helix-loop-helix family member e40
hsa-miR-141-3p	UpRe	MS_vs_ES.EV	TFAP2A	C5	TE_traj	transcription factor AP-2 alpha
hsa-miR-141-3p	UpRe	MS_vs_ES.EV	NR6A1	C5	TE_traj	nuclear receptor subfamily 6 group A member 1
hsa-miR-141-3p	UpRe	MS_vs_ES.EV	RUNX1	C5	TE_traj	runt related transcription factor 1
hsa-miR-200a-3p	UpRe	MS_vs_ES.EV	GATA3	C5	TE_traj	GATA binding protein 3
hsa-miR-200a-3p	UpRe	MS_vs_ES.EV	ZNF436	C5	TE_traj	zinc finger protein 436
hsa-miR-200a-3p	UpRe	MS_vs_ES.EV	BHLHE40	C5	TE_traj	basic helix-loop-helix family member e40
hsa-miR-200a-3p	UpRe	MS_vs_ES.EV	TFAP2A	C5	TE_traj	transcription factor AP-2 alpha
hsa-miR-200a-3p	UpRe	MS_vs_ES.EV	NR6A1	C5	TE_traj	nuclear receptor subfamily 6 group A member 1
hsa-miR-200a-3p	UpRe	MS_vs_ES.EV	RUNX1	C5	TE_traj	runt related transcription factor 1
hsa-miR-200b-3p	UpRe	MS_vs_ES.EV	TFAP2A	C5	TE_traj	transcription factor AP-2 alpha
hsa-miR-200b-3p	UpRe	MS_vs_ES.EV	AEBP2	C5	TE_traj	AE binding protein 2
hsa-miR-200b-3p	UpRe	MS_vs_ES.EV	ZNF292	C5	TE_traj	zinc finger protein 292
hsa-miR-30d-5p	UpRe	MS_vs_ES.EV	NFAT5	C5	TE_traj	nuclear factor of activated T cells 5
hsa-miR-30d-5p	UpRe	MS_vs_ES.EV	TRERF1	C5	TE_traj	transcriptional regulating factor 1
hsa-miR-30d-5p	UpRe	MS_vs_ES.EV	GRHL1	C5	TE_traj	grainyhead like transcription factor 1
hsa-miR-30d-5p	UpRe	MS_vs_ES.EV	ZFHX3	C5	TE_traj	zinc finger homeobox 3
hsa-miR-30d-5p	UpRe	MS_vs_ES.EV	SOX13	C5	TE_traj	SRY-box 13
hsa-miR-30d-5p	UpRe	MS_vs_ES.EV	NR6A1	C5	TE_traj	nuclear receptor subfamily 6 group A member 1
hsa-miR-30d-5p	UpRe	MS_vs_ES.EV	RUNX1	C5	TE_traj	runt related transcription factor 1
hsa-miR-30d-5p	UpRe	MS_vs_ES.EV	OVOL1	C5	TE_traj	ovo like transcriptional repressor 1
hsa-miR-31-5p	UpRe	MS_vs_ES.EV	NFAT5	C5	TE_traj	nuclear factor of activated T cells 5
hsa-miR-429	UpRe	MS_vs_ES.EV	TFAP2A	C5	TE_traj	transcription factor AP-2 alpha
hsa-miR-429	UpRe	MS_vs_ES.EV	AEBP2	C5	TE_traj	AE binding protein 2
hsa-miR-429	UpRe	MS_vs_ES.EV	ZNF292	C5	TE_traj	zinc finger protein 292
hsa-miR-141-3p	UpRe	MS_vs_ES.EV	KLF6	C6	TE_traj	Kruppel like factor 6
hsa-miR-141-3p	UpRe	MS_vs_ES.EV	ARID5B	C6	TE_traj	AT-rich interaction domain 5B
hsa-miR-141-3p	UpRe	MS_vs_ES.EV	THRB	C6	TE_traj	thyroid hormone receptor beta
hsa-miR-141-3p	UpRe	MS_vs_ES.EV	ESRRG	C6	TE_traj	estrogen related receptor gamma
hsa-miR-141-3p	UpRe	MS_vs_ES.EV	PEG3	C6	TE_traj	paternally expressed 3
hsa-miR-200a-3p	UpRe	MS_vs_ES.EV	KLF6	C6	TE_traj	Kruppel like factor 6
hsa-miR-200a-3p	UpRe	MS_vs_ES.EV	ARID5B	C6	TE_traj	AT-rich interaction domain 5B
hsa-miR-200a-3p	UpRe	MS_vs_ES.EV	THRB	C6	TE_traj	thyroid hormone receptor beta
hsa-miR-200a-3p	UpRe	MS_vs_ES.EV	ESRRG	C6	TE_traj	estrogen related receptor gamma
hsa-miR-200a-3p	UpRe	MS_vs_ES.EV	PEG3	C6	TE_traj	paternally expressed 3
hsa-miR-200b-3p	UpRe	MS_vs_ES.EV	KLF6	C6	TE_traj	Kruppel like factor 6
hsa-miR-200b-3p	UpRe	MS_vs_ES.EV	FOSL2	C6	TE_traj	FOS like 2, AP-1 transcription factor subunit
hsa-miR-200b-3p	UpRe	MS_vs_ES.EV	TSC22D1	C6	TE_traj	TSC22 domain family member 1
hsa-miR-200b-3p	UpRe	MS_vs_ES.EV	ARID5B	C6	TE_traj	AT-rich interaction domain 5B
hsa-miR-200b-3p	UpRe	MS_vs_ES.EV	THRB	C6	TE_traj	thyroid hormone receptor beta
hsa-miR-200b-3p	UpRe	MS_vs_ES.EV	GATA2	C6	TE_traj	GATA binding protein 2
hsa-miR-200b-3p	UpRe	MS_vs_ES.EV	TEAD1	C6	TE_traj	TEA domain transcription factor 1
hsa-miR-200b-3p	UpRe	MS_vs_ES.EV	ESRRG	C6	TE_traj	estrogen related receptor gamma
hsa-miR-30d-5p	UpRe	MS_vs_ES.EV	FOSL2	C6	TE_traj	FOS like 2, AP-1 transcription factor subunit
hsa-miR-30d-5p	UpRe	MS_vs_ES.EV	IRX4	C6	TE_traj	iroquois homeobox 4
hsa-miR-30d-5p	UpRe	MS_vs_ES.EV	PRDM5	C6	TE_traj	PR/SET domain 5
hsa-miR-30d-5p	UpRe	MS_vs_ES.EV	MBNL2	C6	TE_traj	muscleblind like splicing regulator 2
hsa-miR-30d-5p	UpRe	MS_vs_ES.EV	ARID5B	C6	TE_traj	AT-rich interaction domain 5B
hsa-miR-30d-5p	UpRe	MS_vs_ES.EV	TEAD1	C6	TE_traj	TEA domain transcription factor 1
hsa-miR-30d-5p	UpRe	MS_vs_ES.EV	LIN28B	C6	TE_traj	lin-28 homolog B
hsa-miR-30d-5p	UpRe	MS_vs_ES.EV	ESRRG	C6	TE_traj	estrogen related receptor gamma
hsa-miR-429	UpRe	MS_vs_ES.EV	KLF6	C6	TE_traj	Kruppel like factor 6
hsa-miR-429	UpRe	MS_vs_ES.EV	FOSL2	C6	TE_traj	FOS like 2, AP-1 transcription factor subunit
hsa-miR-429	UpRe	MS_vs_ES.EV	TSC22D1	C6	TE_traj	TSC22 domain family member 1
hsa-miR-429	UpRe	MS_vs_ES.EV	ARID5B	C6	TE_traj	AT-rich interaction domain 5B
hsa-miR-429	UpRe	MS_vs_ES.EV	THRB	C6	TE_traj	thyroid hormone receptor beta
hsa-miR-429	UpRe	MS_vs_ES.EV	GATA2	C6	TE_traj	GATA binding protein 2
hsa-miR-429	UpRe	MS_vs_ES.EV	TEAD1	C6	TE_traj	TEA domain transcription factor 1
hsa-miR-429	UpRe	MS_vs_ES.EV	ESRRG	C6	TE_traj	estrogen related receptor gamma
